# Supplementary material for: After the blades: The late MIS3 flake-based technology at Shuidonggou Locality 2, North China
Source: PLoS One. 2022 Oct 12;17(10):e0274777. doi: 10.1371/journal.pone.0274777 (PMC9555678; doi:10.1371/journal.pone.0274777)
Supplement: S1 Table — (XLSX) [file pone.0274777.s001.xlsx]

## Sheet: Sheet1
Unit	SQUID	CulLayer	Class	Length	Width	Thickness	Weight
T3	T3-1033	CL1b	flake	24.3	18.33	7.84	3.7
T3	T3-1040	CL1b	shatter(>20mm)	22.31	13	10.26	3.3
T3	T3-1042	CL1b	flake	21.25	12.69	3.98	0.8
T3	T3-105	CL1a	flake	37.1	22.5	11.21	9.4
T3	T3-106	CL1a	shatter(>20mm)	20.35	23.98	38.4	103.7
T3	T3-1061	CL1b	flake	21.78	13.48	8.77	4.4
T3	T3-1062	CL1b	shatter(>20mm)	14.6	22.02	13.94	7.8
T3	T3-1	CL1a	flake	32.87	50.1	5.87	2.5
T3	T3-100	CL1a	core	33.01	32.09	16.45	38.5
T3	T3-1001	CL1b	manuport	19.25	24.55	20.61	37
T3	T3-1002	CL1b	flake	22.62	21.7	7.75	6.5
T3	T3-1003	CL1b	shatter(>20mm)	20.72	9.78	22.27	26.1
T3	T3-1004	CL1b	shatter(>20mm)	43.83	38.04	8.28	3.9
T3	T3-1006	CL1b	shatter(>20mm)	29.05	29.29	12.77	6.1
T3	T3-1007	CL1b	flake	28.77	23.21	5.87	3.9
T3	T3-1008	CL2	shatter(>20mm)	17.87	22.57	11.39	6.4
T3	T3-1009	CL1b	shatter(>20mm)	20.51	47.07	15.31	9.7
T3	T3-101	CL1a	shatter(>20mm)	22.69	17.9	10.17	2.4
T3	T3-1010	CL1b	flake	21.94	19.93	6.66	2.1
T3	T3-1014	CL1b	flake	29.85	18.9	8.66	19
T3	T3-1015	CL1b	flake	53	44.52	8.91	9.3
T3	T3-1018	CL1b	flake	14.55	21.03	7.91	5.9
T3	T3-102	CL1a	shatter(>20mm)	28.46	32.99	13.68	28.2
T3	T3-1020	CL1b	flake	30.54	29.3	5.97	3
T3	T3-1021	CL1b	core	22.12	18.22	57.94	502.8
T3	T3-1022	CL1b	shatter(>20mm)	30.78	14.64	10.98	5.3
T3	T3-1025	CL1b	flake	29.43	37.44	8.86	8
T3	T3-1026	CL1b	flake	39.04	25.78	5.97	2.5
T3	T3-1027	CL1b	shatter(>20mm)	14.02	25.62	8.76	3.4
T3	T3-1029	CL1b	shatter(>20mm)	20.24	26.53	8.9	2.6
T3	T3-103	CL1a	shatter(>20mm)	9.7	24.12	15.67	7
T3	T3-1064	CL1b	manuport	26.77	21.93	22.74	45.1
T3	T3-1068	CL1b	shatter(>20mm)	25.07	17.41	11.2	4.6
T3	T3-107	CL1a	shatter(>20mm)	42.19	43.65	11.28	6.4
T3	T3-1071	CL1b	shatter(>20mm)	19.09	21.42	9.5	2
T3	T3-1072	CL1b	shatter(>20mm)	22.11	17.17	8.46	8.9
T3	T3-1073	CL1b	manuport	29.83	42.25	28.29	48.6
T3	T3-1074	CL1b	flake	51.64	31.09	5.15	1.1
T3	T3-1085	CL1b	manuport	21	16.17	32.04	77.6
T3	T3-1086	CL1b	shatter(>20mm)	20.07	18.35	7.33	3.2
T3	T3-1087	CL1b	flake	24.4	25.28	4.27	0.9
T3	T3-109	CL1a	shatter(>20mm)	37.08	27.48	16.15	15.6
T3	T3-1091	CL1b	shatter(>20mm)	25.11	37.5	19.18	12.8
T3	T3-1092	CL1b	shatter(>20mm)	30.96	21.06	8.97	5.6
T3	T3-1094	CL1a	shatter(>20mm)	24.64	54.76	9.71	6
T3	T3-1095	CL1b	shatter(>20mm)	34.83	26.2	11.13	6.6
T3	T3-1096	CL1b	shatter(>20mm)	27.5	37.34	11.9	4.9
T3	T3-1098	CL1b	flake	27.62	28.63	13.98	24
T3	T3-110	CL1a	shatter(>20mm)	16.64	23.44	13.13	6
T3	T3-1103	CL1b	flake	27.07	39.86	6.4	7.5
T3	T3-1106	CL1b	shatter(>20mm)	21.36	46.55	10.45	9.2
T3	T3-1107	CL1b	shatter(>20mm)	29.12	40.2	24.67	37.1
T3	T3-1108	CL1b	shatter(>20mm)	34.85	34.35	10.05	6.5
T3	T3-1109	CL1b	shatter(>20mm)	18.18	20.88	8.94	2.9
T3	T3-1114	CL1b	core	50.98	61.73	8.29	6.5
T3	T3-1115	CL1b	shatter(>20mm)	26.27	55.66	8.9	2.9
T3	T3-1118	CL1b	manuport	34.83	29.65	22.93	76.5
T3	T3-1121	CL1b	shatter(>20mm)	18.33	16.42	10.64	6.8
T3	T3-1133	CL1b	flake	25.61	31.97	6.01	3.4
T3	T3-1134	CL1b	shatter(>20mm)	15.43	20.63	4.55	2.4
T3	T3-1135	CL1b	shatter(>20mm)	31.57	30.98	9.16	4.5
T3	T3-1136	CL1b	flake	16.32	20.94	6.17	2.6
T3	T3-1137	CL1b	flake	35.07	42.37	12.03	8
T3	T3-1138	CL1b	manuport	19.78	16.92	39.03	1078.5
T3	T3-1140	CL1b	flake	34.45	46.28	10.02	6.1
T3	T3-1142	CL1b	shatter(>20mm)	14.63	17.41	14.41	11.6
T3	T3-1146	CL1b	shatter(>20mm)	17.15	20.18	6.74	3.7
T3	T3-115	CL1a	shatter(>20mm)	17.38	24.06	8.79	3.4
T3	T3-1156	CL1b	shatter(>20mm)	25.07	29.97	7.44	6.9
T3	T3-1157	CL1b	flake	13.97	22.04	7.26	3.2
T3	T3-1158	CL1b	flake	22.81	18.77	11.38	8.1
T3	T3-1159	CL1b	flake	38.2	51.08	6.62	3.5
T3	T3-116	CL1a	shatter(>20mm)	33.39	39.66	7.83	11.9
T3	T3-1160	CL1b	flake	37.15	36.74	5.82	3.4
T3	T3-117	CL1a	shatter(>20mm)	27.59	33.28	5.27	1.7
T3	T3-1171	CL1b	shatter(>20mm)	29.3	25.93	17.85	6.7
T3	T3-1173	CL1b	flake	25.92	26.75	9.84	6.8
T3	T3-1177	CL1b	core	32.98	57.16	19.14	71
T3	T3-118	CL1a	shatter(>20mm)	42.62	29.21	8.77	4.6
T3	T3-1189	CL1b	flake	19.85	17.2	12.08	12.8
T3	T3-119	CL1a	shatter(>20mm)	41.76	42.78	11.16	5.3
T3	T3-1197	CL2	flake	33.65	27.15	16.66	37.9
T3	T3-1199	CL1b	shatter(>20mm)	30.98	37.37	11.7	37.7
T3	T3-12	CL1a	manuport	25.78	17.65	30.1	63.4
T3	T3-1202	CL1b	flake	25.12	23.99	7.58	5.21
T3	T3-1203	CL1b	core	41.03	40.97	29.28	84.6
T3	T3-1213	CL1b	shatter(>20mm)	35.02	28.42	12.05	4.6
T3	T3-1227	CL1b	flake	32.18	44.18	11.73	6.5
T3	T3-1228	CL1b	flake	19.1	23.62	5.31	2
T3	T3-1232	CL1b	flake	21.85	31.98	7.23	2.7
T3	T3-1238	CL1b	flake	22.83	20.63	8.36	6.9
T3	T3-1239	CL1b	shatter(>20mm)	26.83	17.4	11.9	9.6
T3	T3-1241	CL1b	shatter(>20mm)	32.9	32.86	4.91	2.1
T3	T3-1243	CL1b	flake	30.61	19.45	8.81	10.8
T3	T3-1244	CL1b	shatter(>20mm)	44.83	43.33	9.72	6.1
T3	T3-1247	CL1b	flake	27.98	33.7	8.36	9.1
T3	T3-1248	CL1b	flake	23.3	26.22	6.75	3.7
T3	T3-125	CL1a	shatter(>20mm)	31.2	15.3	10.17	5.4
T3	T3-1255	CL1b	manuport	31.25	28.49	35.45	151.1
T3	T3-1264	CL1b	flake	26	47.58	12.82	16.1
T3	T3-1265	CL1b	flake	35.3	28.48	17.22	54.4
T3	T3-1266	CL1b	shatter(>20mm)	30.5	53.24	25.33	35.5
T3	T3-1277	CL1b	flake	28.49	41.31	7.06	3.5
T3	T3-1299	CL1b	flake	29.33	15.25	4.61	1.6
T3	T3-13	CL1a	shatter(>20mm)	28.4	26.85	27.24	86.5
T3	T3-131	CL1a	shatter(>20mm)	20.49	17.93	12.86	17
T3	T3-1313	CL1b	core	22.13	17.26	47.55	240.9
T3	T3-1314	CL1b	flake	27.01	17.14	11.49	12.3
T3	T3-1315	CL1b	flake	19.41	27.4	10.02	6.1
T3	T3-1319	CL1b	flake	17.16	22.27	5.19	1.3
T3	T3-132	CL1a	shatter(>20mm)	31.78	21.5	7.79	6.9
T3	T3-133	CL1a	shatter(>20mm)	31.8	28.07	14.41	4.3
T3	T3-1346	CL1b	shatter(>20mm)	44	38.84	28.09	92.2
T3	T3-1348	CL1b	shatter(>20mm)	20.06	12.64	4.52	1.3
T3	T3-1350	CL1b	flake	24.74	28.55	8.6	2.7
T3	T3-1353	CL1b	shatter(>20mm)	62.95	33.88	8.6	6.4
T3	T3-1357	CL1b	shatter(>20mm)	43.62	14.18	11.03	6
T3	T3-1363	CL1b	flake	43.06	36.26	5.61	3.6
T3	T3-1364	CL1b	flake	25.4	25.24	6.56	5.4
T3	T3-1365	CL1b	shatter(>20mm)	36.9	30.5	16.46	43.1
T3	T3-1366	CL1b	flake	19.82	31.45	5.73	4.3
T3	T3-1367	CL1b	flake	17.99	25.57	5.91	2.8
T3	T3-1368	CL1b	core	20.7	14.86	14.5	22.5
T3	T3-1372	CL1b	flake	34.62	33.98	6.05	3.1
T3	T3-1373	CL1b	flake	31.49	17.45	7.55	2.7
T3	T3-1374	CL1b	shatter(>20mm)	14.21	29.55	8.59	5
T3	T3-1376	CL1b	flake	20.45	19.17	4.17	1.1
T3	T3-1377	CL1b	flake	49.73	21.03	9.43	5.9
T3	T3-138	CL1a	core	25.72	29.24	43.11	303.3
T3	T3-1400	CL1b	flake	35.77	16.2	4.23	2.7
T3	T3-1405	CL1b	core	48.28	31.6	27.65	33
T3	T3-141	CL1a	manuport	26.11	26.32	8.57	3.4
T3	T3-1412	CL1b	flake	29.51	30.64	5.12	1.5
T3	T3-1419	CL1b	shatter(>20mm)	25.07	8.34	23.37	49.5
T3	T3-142	CL1a	shatter(>20mm)	27.18	28.79	9.3	3.1
T3	T3-1421	CL1b	shatter(>20mm)	33.8	23.02	11.81	7.7
T3	T3-1422	CL1b	flake	17.97	25.65	5.47	2.4
T3	T3-1423	CL1b	flake	19.47	34.72	8.84	25.1
T3	T3-1424	CL1b	flake	26.93	26	5.68	2.4
T3	T3-1427	CL1b	shatter(>20mm)	9.5	29.11	15.08	5.9
T3	T3-143	CL1a	shatter(>20mm)	53.07	53.65	11.89	8.4
T3	T3-1430	CL1b	core	21.25	21.36	6.1	0.7
T3	T3-1431	CL1b	flake	21.05	23.77	5.36	2.5
T3	T3-1432	CL1b	shatter(>20mm)	30.05	26.66	8.19	3.3
T3	T3-1433	CL1b	flake	30.87	39.44	7.7	3.2
T3	T3-1434	CL1b	flake	30.91	13.99	4.48	1.6
T3	T3-1435	CL1b	flake	41.76	52.04	10.07	15.5
T3	T3-1437	CL1b	flake	25.24	20.12	7.44	2.6
T3	T3-1438	CL1b	shatter(>20mm)	39.58	18.87	15.26	18
T3	T3-144	CL1a	flake	15.77	22.67	16.46	23.4
T3	T3-1450	CL1b	shatter(>20mm)	20.87	18.98	3.54	1
T3	T3-1451	CL1b	flake	21.58	18.45	6.23	3.9
T3	T3-1457	CL1b	flake	24.74	17.5	7.99	3.7
T3	T3-1460	CL1b	shatter(>20mm)	26.8	24.49	5.04	1.7
T3	T3-1461	CL1b	shatter(>20mm)	36.51	13.41	4.99	1.6
T3	T3-1462	CL1b	shatter(>20mm)	31.51	13.78	7.1	1.9
T3	T3-1465	CL1b	flake	23.16	26.93	4.98	1.6
T3	T3-1467	CL1b	shatter(>20mm)	23.33	17.98	11.16	38.1
T3	T3-1469	CL1b	shatter(>20mm)	21.78	11.99	5.16	2.6
T3	T3-1471	CL1b	core	28.67	11.92	38.46	176.3
T3	T3-1474	CL1b	flake	39.61	56.15	11.18	11.9
T3	T3-1477	CL1b	flake	31.56	26.46	7.07	2.6
T3	T3-1479	CL1b	flake	33.67	24.7	10.6	6.6
T3	T3-1485	CL1b	flake	31.64	38.34	5.1	2.2
T3	T3-1486	CL1b	flake	20.66	22.7	5.92	6
T3	T3-149	CL1a	shatter(>20mm)	23.27	38.4	10.25	3.6
T3	T3-1491	CL1b	manuport	51.75	31.15	31.77	84.1
T3	T3-1495	CL1b	flake	30.99	24.15	8.72	7.4
T3	T3-15	CL1a	shatter(>20mm)	39.35	53.74	7.69	3
T3	T3-1505	CL1b	shatter(>20mm)	25.67	17.37	25.08	84.5
T3	T3-1507	CL1b	flake	47.43	51.52	4.97	1.4
T3	T3-1512	CL1b	flake	22.24	21.07	6.73	3.7
T3	T3-1524	CL1b	unworked	24.57	20.25	23.61	40.45
T3	T3-1525	CL1b	shatter(>20mm)	33.59	30.81	19.23	13.12
T3	T3-1527	CL1b	shatter(>20mm)	54.54	38.51	16.01	8.8
T3	T3-1567	CL1b	shatter(>20mm)	26.48	19.35	7.44	5.2
T3	T3-1568	CL1b	shatter(>20mm)	24.08	18.79	42.41	167.1
T3	T3-1569	CL1b	shatter(>20mm)	24.29	24.58	20.46	51
T3	T3-1570	CL2	core	23.84	16.55	19.52	95.3
T3	T3-1575	CL1b	shatter(>20mm)	16.82	28.01	2.58	0.6
T3	T3-158	CL1a	shatter(>20mm)	25.15	21.97	5.52	2.7
T3	T3-1581	CL1b	shatter(>20mm)	30.48	33.75	25.43	46.1
T3	T3-1583	CL1b	shatter(>20mm)	22.12	29.05	10.96	3.7
T3	T3-1585	CL1b	flake	34.19	62.78	18.21	26.1
T3	T3-1596	CL1b	shatter(>20mm)	28.61	26.3	3.38	0.7
T3	T3-1597	CL1b	flake	29.32	18.77	4.31	1.7
T3	T3-160	CL1a	shatter(>20mm)	36.91	23.96	8.98	4.1
T3	T3-1601	CL1b	shatter(>20mm)	21.07	29.91	9.79	2.2
T3	T3-1606	CL1b	shatter(>20mm)	18.03	30.32	11.91	15.8
T3	T3-1614	CL1b	shatter(>20mm)	24.66	24.22	7.57	4.7
T3	T3-1620	CL1b	shatter(>20mm)	30.59	26.84	8.2	8.3
T3	T3-1621	CL1b	flake	33.55	20.81	6.67	2.2
T3	T3-1628	CL1b	flake	47.27	42.1	2.71	0.6
T3	T3-1629	CL1b	core	24.54	23.55	23.06	71.2
T3	T3-1633	CL1b	flake	40.95	46.83	7.1	5.4
T3	T3-1638	CL1b	flake	21.73	23.59	3.17	0.9
T3	T3-165	CL1a	shatter(>20mm)	24.24	16.44	13.83	4
T3	T3-1650	CL1b	flake	42.96	34.85	8.71	6.7
T3	T3-1653	CL1b	flake	25.06	24.99	5.87	2.2
T3	T3-1654	CL1b	flake	35.2	27.57	4.98	3.4
T3	T3-166	CL1a	core	33.4	15.37	33.07	63.5
T3	T3-1661	CL1b	flake	38.19	41.22	4.54	2.5
T3	T3-1669	CL1b	flake	40.44	36.34	7.71	8.2
T3	T3-1689	CL1b	shatter(>20mm)	17.55	14.89	12.48	9.1
T3	T3-17	CL1a	shatter(>20mm)	33.74	27.18	12.04	7.2
T3	T3-170	CL1a	shatter(>20mm)	23.37	23.17	17.44	11.6
T3	T3-1705	CL1b	core	21.87	19.43	41.08	30.8
T3	T3-1707	CL1b	flake	27.16	36.2	3	1
T3	T3-1708	CL1b	flake	17.42	28.93	6.91	4.3
T3	T3-171	CL1a	shatter(>20mm)	28.26	16.05	9.98	10
T3	T3-1710	CL1b	flake	21.2	15.87	8.29	9.1
T3	T3-1715	CL1b	core	17.03	25.66	41.84	267.6
T3	T3-172	CL1a	shatter(>20mm)	25.51	21.55	21.15	20.1
T3	T3-1729	CL1b	flake	20.59	20.56	5.06	2
T3	T3-1735	CL1b	flake	27.15	14.92	5.45	5.6
T3	T3-1739	CL1b	shatter(>20mm)	21.36	19.7	9.04	1.8
T3	T3-174	CL1a	manuport	16.31	32.34	25.78	65.3
T3	T3-1741	CL1b	flake	19.62	19.28	7.34	7.7
T3	T3-1751	CL1b	flake	37.63	49.41	6.7	9.3
T3	T3-1752	CL1b	shatter(>20mm)	30.84	24.7	2.43	0.6
T3	T3-1760	CL1b	flake	20.29	24.14	11.52	11.5
T3	T3-1768	CL1b	flake	36.28	35.27	2.25	0.7
T3	T3-177	CL1a	shatter(>20mm)	23.86	23.57	36.9	93.1
T3	T3-178	CL1a	shatter(>20mm)	33.09	41.57	36.19	74.3
T3	T3-1785	CL1b	flake	31.21	24.61	27.99	56.9
T3	T3-179	CL1a	manuport	27.23	28.8	26.17	40.7
T3	T3-1798	CL1b	flake	26.35	21.38	5.35	1
T3	T3-1799	CL1b	flake	13.65	29.51	5.2	1.2
T3	T3-1800	CL1b	shatter(>20mm)	33.81	29.04	2.85	0.5
T3	T3-1803	CL1b	shatter(>20mm)	27.17	13.73	4.51	1.3
T3	T3-1804	CL1b	flake	21.9	17.06	11.94	15.6
T3	T3-1806	CL1b	flake	28.12	35.5	10.97	25.3
T3	T3-181	CL1a	shatter(>20mm)	33.06	33.39	20.32	14.1
T3	T3-1810	CL1a	shatter(>20mm)	30.13	26.96	9.78	4
T3	T3-1811	CL1a	shatter(>20mm)	17.32	33.04	4.7	5.6
T3	T3-1814	CL2	shatter(>20mm)	60.21	46.64	12.86	13.1
T3	T3-1816	CL2	shatter(>20mm)	21.79	19.34	10.62	5.9
T3	T3-1818	CL2	flake	29.28	35.78	11.13	9.4
T3	T3-1820	CL2	shatter(>20mm)	17.25	23.31	20.44	20.3
T3	T3-1821	CL2	shatter(>20mm)	35.35	23.34	15.13	19
T3	T3-1824	CL2	shatter(>20mm)	21.81	26.18	9.95	3.3
T3	T3-1825	CL2	flake	26.5	13.9	13.81	10.4
T3	T3-183	CL1a	flake	22.81	26.52	8.5	3
T3	T3-1830	CL2	shatter(>20mm)	14.22	26.73	21.39	28.1
T3	T3-1831	CL2	flake	22.49	36.1	7.58	5.2
T3	T3-1832	CL2	manuport	19.98	22.16	23.66	77.4
T3	T3-1835	CL1b	shatter(>20mm)	19.71	22.74	22.82	58.7
T3	T3-1837	CL1b	shatter(>20mm)	32.57	16.97	9.79	7.2
T3	T3-1838	CL1b	shatter(>20mm)	20.9	20.8	11.06	5.7
T3	T3-1839	CL1b	flake	24.56	24.09	3.85	1.6
T3	T3-1842	CL1b	flake	30.75	12	6.92	4.6
T3	T3-1843	CL1b	flake	46.57	27.1	14.66	20.2
T3	T3-1846	CL1b	flake	34.92	41.25	15.01	14.3
T3	T3-1848	CL2	manuport	35.02	45.44	20.62	24.4
T3	T3-1851	CL2	core	14.84	26.64	9.23	4
T3	T3-1852	CL2	flake	48.47	21.23	6.92	2.3
T3	T3-1854	CL2	flake	23.34	23.34	7.56	2.6
T3	T3-1855	CL1b	flake	36.76	16.8	8.6	6.7
T3	T3-1856	CL1b	shatter(>20mm)	27.45	24.02	14.33	8.3
T3	T3-1857	CL1b	flake	23.34	19.1	3.69	1.6
T3	T3-186	CL1a	shatter(>20mm)	21.45	22.8	16.15	12.1
T3	T3-1860	CL1b	flake	26.99	21.36	5.77	1.6
T3	T3-1861	CL1b	shatter(>20mm)	17.01	22.46	17.66	46.7
T3	T3-1862	CL1b	shatter(>20mm)	30.62	41.9	12.58	17
T3	T3-1863	CL1b	shatter(>20mm)	41.14	30	8.57	3.3
T3	T3-1865	CL1b	shatter(>20mm)	27.09	27.04	6.48	2.8
T3	T3-1867	CL1b	flake	36.68	33.48	11.15	13.5
T3	T3-1868	CL1b	shatter(>20mm)	19.02	20.19	17.08	18.1
T3	T3-1869	CL1b	flake	25.19	48.92	6.17	1.8
T3	T3-1870	CL1b	shatter(>20mm)	12.51	22.35	20.9	76.5
T3	T3-1871	CL1b	flake	41.73	35.4	11.2	17.8
T3	T3-1872	CL1b	flake	22.45	19.03	3.53	1.1
T3	T3-1873	CL1b	shatter(>20mm)	48.18	50.32	5.84	2.1
T3	T3-1874	CL1b	flake	32.08	49.06	4.95	1.8
T3	T3-1876	CL1b	core	31.05	20.76	28.17	56.6
T3	T3-1877	CL1b	shatter(>20mm)	31.78	15.47	5.22	1.6
T3	T3-1879	CL1b	flake	18.5	15.35	7.69	3.2
T3	T3-188	CL1a	shatter(>20mm)	30.64	30.75	13.4	8.1
T3	T3-1881	CL1b	flake	27.99	23.31	6.5	4.5
T3	T3-1882	CL1b	shatter(>20mm)	21.43	58.5	9.38	3.5
T3	T3-1883	CL1b	flake	19.61	26.25	8.41	3.3
T3	T3-1885	CL1b	flake	15.44	22.87	10.02	10.4
T3	T3-1886	CL1b	shatter(>20mm)	20.96	29.82	18.06	41.9
T3	T3-1887	CL1b	core	45.82	29.73	11.67	4.7
T3	T3-1888	CL1b	shatter(>20mm)	19.06	31.53	10.63	8
T3	T3-1890	CL1b	flake	34.54	34.51	3.87	2.2
T3	T3-1891	CL1b	flake	29.28	27.96	5.55	3.2
T3	T3-1892	CL1b	flake	43.78	59.28	7.15	2.7
T3	T3-1893	CL1b	shatter(>20mm)	19.18	22.89	17.51	31.8
T3	T3-1894	CL1b	flake	21.06	18.97	7.42	7.8
T3	T3-1896	CL1b	shatter(>20mm)	38.23	31.36	7.76	2.4
T3	T3-1897	CL1b	shatter(>20mm)	21.52	16.11	4.38	1.5
T3	T3-1898	CL1b	flake	14.45	25.92	6.5	4.1
T3	T3-1899	CL1b	flake	33.27	39.01	6.54	6
T3	T3-1900	CL1b	shatter(>20mm)	28.07	21.89	18.82	12
T3	T3-1901	CL1b	shatter(>20mm)	31.39	32.89	8.13	1.6
T3	T3-1902	CL1b	flake	52.25	62.16	7.51	2
T3	T3-1904	CL1b	flake	37.5	33.91	7.42	3.3
T3	T3-1906	CL1b	shatter(>20mm)	52.77	61.66	3.65	1
T3	T3-1909	CL1b	flake	25.4	20.78	12.3	26.9
T3	T3-191	CL1a	core	23.92	11.67	30.47	92
T3	T3-1910	CL1b	flake	34.79	24.76	7.6	12.7
T3	T3-1912	CL1b	flake	33.5	45.42	8.9	3.3
T3	T3-1913	CL1b	flake	30.44	26.28	11.23	16
T3	T3-1914	CL1b	shatter(>20mm)	52.38	41.01	8.35	4.4
T3	T3-1915	CL1b	flake	16.4	22.41	6.22	7.7
T3	T3-1916	CL1b	core	54.76	0	28.42	58.2
T3	T3-1917	CL1b	flake	24.2	23.01	9.68	10.3
T3	T3-1918	CL1b	flake	18.97	33.87	7.39	6.2
T3	T3-192	CL1a	shatter(>20mm)	40.89	35.67	11.12	4.3
T3	T3-1920	CL1b	core	37.22	27.57	29.24	470.9
T3	T3-1921	CL1b	shatter(>20mm)	45.96	28.84	19.87	15
T3	T3-1922	CL1b	core	28.57	15.31	24.77	116.4
T3	T3-1923	CL1b	shatter(>20mm)	30.4	37.45	8.82	3.4
T3	T3-1924	CL1b	shatter(>20mm)	32.02	29	6.18	1.9
T3	T3-1925	CL1b	flake	14.61	22.38	10.93	7.8
T3	T3-1926	CL1b	flake	20.81	24.64	7.35	2.6
T3	T3-1927	CL1b	shatter(>20mm)	23.42	25.1	11.81	7
T3	T3-1928	CL1b	flake	23.74	27.36	8.47	2.8
T3	T3-193	CL1a	shatter(>20mm)	35.71	20.88	14.35	9.5
T3	T3-1930	CL1b	flake	38.74	47.07	6.44	2.8
T3	T3-1932	CL1b	shatter(>20mm)	26.85	22.09	12.47	6.9
T3	T3-1933	CL1b	shatter(>20mm)	37.36	26.02	7.96	3.2
T3	T3-1935	CL1b	flake	23.4	26.76	7.73	4.4
T3	T3-1936	CL1b	shatter(>20mm)	25.11	21.2	3.65	1.2
T3	T3-1937	CL1b	flake	21.78	28.83	6.38	5
T3	T3-194	CL1a	shatter(>20mm)	29.39	45.46	22.2	74.4
T3	T3-1940	CL1b	flake	36.45	32.04	7.03	3.6
T3	T3-1941	CL1b	shatter(>20mm)	17.85	22.25	8.48	6.2
T3	T3-1942	CL1b	shatter(>20mm)	27.06	47.95	6.08	3.5
T3	T3-1943	CL1b	flake	22.01	16.42	6.64	6
T3	T3-1945	CL1b	core	25	17.13	35.46	23.5
T3	T3-1946	CL1b	shatter(>20mm)	21.33	32.04	5.81	3.1
T3	T3-1947	CL1b	flake	14.98	29.8	19.29	35.4
T3	T3-1948	CL1b	flake	15.71	26.8	12.83	23.1
T3	T3-1949	CL1b	shatter(>20mm)	29.84	12.47	8.21	7.2
T3	T3-195	CL1a	shatter(>20mm)	42.27	41.81	6.3	5.4
T3	T3-1950	CL1b	flake	27.37	11.94	12.28	15.8
T3	T3-1951	CL1b	flake	24.27	34.88	14.62	12.8
T3	T3-1952	CL1b	shatter(>20mm)	41.63	56.83	10.41	7.8
T3	T3-1955	CL1b	flake	39.44	39.73	4.55	1.9
T3	T3-1957	CL1b	flake	19.97	27.32	12.07	9
T3	T3-1958	CL1b	flake	22.38	24.96	8.63	4
T3	T3-1960	CL1b	shatter(>20mm)	18.32	33.92	8.46	5.3
T3	T3-1961	CL1b	shatter(>20mm)	27.09	24.97	6.91	2.9
T3	T3-1962	CL1b	shatter(>20mm)	19.58	35.04	19.03	16.9
T3	T3-1963	CL1b	flake	18.69	23.48	14.16	32.2
T3	T3-1964	CL1b	flake	33.11	30.44	6.21	2.4
T3	T3-1965	CL1b	flake	22.41	25.5	7.8	9.7
T3	T3-1966	CL1b	flake	45.37	38.9	13.1	19.5
T3	T3-1967	CL1b	flake	14.28	24.68	8.43	4.2
T3	T3-1969	CL1b	flake	25.02	19.5	7.61	4.1
T3	T3-197	CL1a	shatter(>20mm)	18.26	25.51	18.5	22.5
T3	T3-1970	CL1b	shatter(>20mm)	25.9	22.59	9.23	5.7
T3	T3-1972	CL1b	flake	25.97	16.62	8.18	4.2
T3	T3-1973	CL1b	shatter(>20mm)	32.57	21.97	16.86	14.4
T3	T3-1974	CL1b	flake	25.9	27.15	7.73	5.3
T3	T3-1975	CL1b	flake	26.12	27.79	12.09	12.9
T3	T3-1977	CL1b	shatter(>20mm)	41.87	62.66	14.57	10
T3	T3-1978	CL1b	flake	23.97	38.99	13.39	28.1
T3	T3-198	CL1a	shatter(>20mm)	25.93	38.53	19	36.2
T3	T3-1981	CL1b	shatter(>20mm)	19.03	24.79	4.67	2.9
T3	T3-1982	CL1b	shatter(>20mm)	35.63	29.55	8.12	4.6
T3	T3-1986	CL1b	flake	19.3	28.24	9.47	11.8
T3	T3-1987	CL1b	shatter(>20mm)	28.1	24.29	9.3	5.1
T3	T3-1988	CL1b	shatter(>20mm)	21.98	35.65	26.54	59.6
T3	T3-1989	CL1b	core	29.96	33.11	19.21	26.7
T3	T3-1990	CL1b	flake	26.8	24.62	19.04	23.2
T3	T3-1991	CL1b	flake	50.14	42.19	12.6	16
T3	T3-1992	CL1b	shatter(>20mm)	16.03	28.28	16.31	13.5
T3	T3-1993	CL1b	shatter(>20mm)	28.91	43.56	13.76	3.4
T3	T3-1995	CL1b	flake	23.47	26.8	5.78	2.7
T3	T3-1996	CL2	manuport	28.74	21.33	12.31	5.4
T3	T3-1997	CL1b	shatter(>20mm)	22.62	39.76	4.88	2.2
T3	T3-1998	CL1b	flake	35.95	27.52	5.89	4
T3	T3-1999	CL1b	flake	18.65	57.26	5.33	1.8
T3	T3-2	CL1a	core	19.52	23.29	19.5	263.2
T3	T3-20	CL1a	core	20.09	7.59	34.89	127.5
T3	T3-2000	CL2	shatter(>20mm)	28.2	22.32	7.21	7.5
T3	T3-2003	CL1b	core	12.41	24.38	38.27	57.7
T3	T3-2004	CL1b	core	29.02	19.19	41	94.6
T3	T3-2006	CL1b	flake	33.76	29.15	8.02	5.8
T3	T3-2007	CL1b	shatter(>20mm)	36.6	71.38	5.18	1.8
T3	T3-201	CL1a	shatter(>20mm)	20	18.9	11.08	3.8
T3	T3-2012	CL1b	flake	15.81	25.58	10.62	9.1
T3	T3-2013	CL1b	shatter(>20mm)	30.51	32.47	9.69	7.3
T3	T3-2014	CL1b	flake	23.86	36.47	7.43	4.4
T3	T3-2015	CL1b	shatter(>20mm)	19.54	23.81	11.41	9.9
T3	T3-2016	CL1b	shatter(>20mm)	29.18	50.15	13.39	4.6
T3	T3-2017	CL1b	shatter(>20mm)	31.53	35.69	10.55	4.5
T3	T3-2018	CL1b	core	27.39	20.99	32.6	183.6
T3	T3-202	CL1a	shatter(>20mm)	34.64	26.77	14.92	14.9
T3	T3-2021	CL1b	flake	30.1	18.04	12.8	15.3
T3	T3-2022	CL1b	core	20.98	29.15	16.24	11.4
T3	T3-2023	CL1b	flake	54.04	33.18	7.79	3.3
T3	T3-2025	CL1b	shatter(>20mm)	41.71	16.3	11.51	17.1
T3	T3-2026	CL1b	shatter(>20mm)	24.03	32.63	22.28	59.7
T3	T3-2028	CL1b	flake	30.2	14.33	4.75	1.4
T3	T3-2032	CL1b	flake	34.86	26.43	9.49	2.7
T3	T3-2033	CL1b	flake	31.85	31.42	12.71	10.1
T3	T3-2034	CL1b	shatter(>20mm)	21.11	27.65	13.87	17.6
T3	T3-2035	CL1b	shatter(>20mm)	16.3	19.56	6.29	2
T3	T3-2036	CL1b	shatter(>20mm)	28.47	19.34	7.44	5.4
T3	T3-2038	CL1b	flake	22.23	28.31	8.57	5
T3	T3-204	CL1a	shatter(>20mm)	45.11	41.2	29.67	51.4
T3	T3-2040	CL1b	flake	22.79	27.97	9.04	10.5
T3	T3-2042	CL1b	flake	49.13	28.2	9.39	17.8
T3	T3-2045	CL1b	flake	22.62	26.95	11.08	10.1
T3	T3-2046	CL1b	shatter(>20mm)	28.54	14.66	5.48	3.2
T3	T3-2047	CL1b	shatter(>20mm)	27.37	20.4	4.09	0.7
T3	T3-2048	CL2	flake	32.73	44.53	3.72	3.3
T3	T3-205	CL1a	flake	19.71	14.9	8.6	3.4
T3	T3-2050	CL1b	flake	55.03	33.41	9.15	9
T3	T3-2051	CL1b	shatter(>20mm)	20.33	21.16	6.9	2.6
T3	T3-2054	CL1b	flake	19.48	30.96	5.66	2.1
T3	T3-2055	CL1b	core	19.84	23.48	29.97	226.3
T3	T3-2056	CL1b	shatter(>20mm)	40.58	36.27	6.77	3.1
T3	T3-2057	CL1b	flake	32.39	43.8	11.4	13.6
T3	T3-2058	CL1b	shatter(>20mm)	12.72	20.88	10.96	6.1
T3	T3-2059	CL2	flake	20.36	24.26	12.3	19.4
T3	T3-206	CL1a	shatter(>20mm)	25.24	44.25	13.31	9.7
T3	T3-2061	CL1b	shatter(>20mm)	16.52	20.37	7.84	3.4
T3	T3-2063	CL1b	shatter(>20mm)	18.22	31.47	8.73	3.7
T3	T3-2064	CL2	shatter(>20mm)	20.03	26.87	11.63	9.9
T3	T3-2065	CL1b	flake	20.19	64.47	18.74	21.1
T3	T3-2066	CL1b	flake	24.09	40	6.41	7.2
T3	T3-2067	CL1b	shatter(>20mm)	36.22	38.7	7.07	2.7
T3	T3-2068	CL1b	flake	35.84	50.05	10.67	28
T3	T3-2069	CL1b	shatter(>20mm)	20.62	22.46	14.03	5.9
T3	T3-207	CL1a	shatter(>20mm)	43.21	45.41	13.95	4
T3	T3-2071	CL1b	shatter(>20mm)	20.23	29.67	5.21	2.1
T3	T3-2072	CL2	flake	28.09	30.72	8.06	4.7
T3	T3-2073	CL1b	flake	22.25	19.48	10.76	14.5
T3	T3-2074	CL1b	shatter(>20mm)	33.35	34.32	5.16	2
T3	T3-2075	CL1b	flake	7.1	33.12	4.94	2.7
T3	T3-2079	CL1b	shatter(>20mm)	29.07	39.67	11.35	15.6
T3	T3-208	CL1a	shatter(>20mm)	36.01	42.54	9.54	3.3
T3	T3-2080	CL1b	flake	22.97	18.43	9.17	9
T3	T3-2082	CL1b	flake	27.78	43.57	8.43	4.2
T3	T3-2083	CL1b	flake	31.43	27.84	8.03	2.4
T3	T3-2084	CL1b	shatter(>20mm)	31.23	18.6	11.32	5.7
T3	T3-2086	CL1b	flake	30.38	29.42	6.37	2.5
T3	T3-2088	CL2	shatter(>20mm)	48.72	47.54	2.9	0.8
T3	T3-209	CL1a	manuport	31.59	39.57	9.45	4.1
T3	T3-2090	CL2	shatter(>20mm)	30.7	30.43	18.44	18.9
T3	T3-2092	CL1b	shatter(>20mm)	60.02	28.96	6.69	2.1
T3	T3-2095	CL1b	flake	33.96	21.46	5.87	2.7
T3	T3-2096	CL1b	flake	15.64	20.08	5.81	4.1
T3	T3-2097	CL1b	flake	40.45	36.12	9.33	4.4
T3	T3-2098	CL2	shatter(>20mm)	23.4	25.57	12.14	11.4
T3	T3-210	CL1a	shatter(>20mm)	22.76	14.56	4.31	2.6
T3	T3-2100	CL2	flake	30.07	28.52	6.27	5.2
T3	T3-2101	CL2	shatter(>20mm)	10.86	25.06	16.16	36.2
T3	T3-2102	CL2	shatter(>20mm)	20.93	25.79	6.57	3.4
T3	T3-2104	CL2	shatter(>20mm)	12.04	36.27	4.57	1.2
T3	T3-2105	CL2	manuport	45.14	51.3	31.57	119.2
T3	T3-2112	CL1b	shatter(>20mm)	37.16	22.01	9.49	4.1
T3	T3-2118	CL1b	shatter(>20mm)	31.29	31.24	27.77	198.7
T3	T3-2119	CL1b	shatter(>20mm)	17.46	31.91	12.56	3.5
T3	T3-212	CL1a	shatter(>20mm)	21.55	23.06	6.88	3
T3	T3-2120	CL1b	flake	30.77	33.58	10.62	5.8
T3	T3-2123	CL2	flake	48.72	33.35	11.78	3.1
T3	T3-2124	CL2	flake	18.66	17.96	4.99	2
T3	T3-2126	CL1b	flake	21.36	26.75	8.72	4.9
T3	T3-2127	CL1b	flake	25.31	28.12	8.54	6.9
T3	T3-2128	CL1b	flake	27.43	67.58	12.37	9.3
T3	T3-213	CL1a	shatter(>20mm)	28.79	19.46	10.03	5.8
T3	T3-2132	CL1b	flake	33.6	16.59	10.27	6.9
T3	T3-2133	CL1b	shatter(>20mm)	27.97	35.83	11.4	4.2
T3	T3-2134	CL1b	shatter(>20mm)	29.77	32.19	8.67	3
T3	T3-2136	CL1b	flake	25.21	23.7	9.1	9.2
T3	T3-2137	CL1b	flake	19.81	24.08	3.92	1.7
T3	T3-2138	CL1b	flake	20.01	24.96	9.56	5.2
T3	T3-2139	CL2	flake	41.66	48.7	7.89	2.4
T3	T3-214	CL1a	shatter(>20mm)	23.55	24.77	13.43	27
T3	T3-2142	CL1b	shatter(>20mm)	28.57	33.65	7.73	3.9
T3	T3-2143	CL2	shatter(>20mm)	27.59	26.96	7.44	3.5
T3	T3-2146	CL2	shatter(>20mm)	20.12	12.32	9.08	2.6
T3	T3-2147	CL1b	flake	22.54	21.5	13.22	11.6
T3	T3-2150	CL1b	shatter(>20mm)	22	20.5	6.64	3.3
T3	T3-2151	CL2	flake	18.21	18.18	8.77	2.2
T3	T3-2153	CL1b	shatter(>20mm)	52.46	42.12	14.5	17.8
T3	T3-2154	CL1b	flake	40.3	19.89	7.97	7.3
T3	T3-2156	CL1b	shatter(>20mm)	17.78	14.66	15.58	9.2
T3	T3-2158	CL2	shatter(>20mm)	42.43	25.17	10.44	10
T3	T3-2159	CL1b	shatter(>20mm)	18.79	27.75	7.72	2.5
T3	T3-2162	CL2	core	31.26	31.75	43.26	436.2
T3	T3-2164	CL1b	flake	35.63	28.32	12.55	24.8
T3	T3-2166	CL2	shatter(>20mm)	31.65	31.5	11.84	23.5
T3	T3-2168	CL2	shatter(>20mm)	24	20.39	7.3	4.7
T3	T3-2169	CL2	shatter(>20mm)	33.51	15.79	8.51	3.5
T3	T3-217	CL1a	core	23.66	26	39.22	56.6
T3	T3-2171	CL2	shatter(>20mm)	24.05	26.95	26.25	68.7
T3	T3-2172	CL2	shatter(>20mm)	24.1	24.71	26.11	145.8
T3	T3-2173	CL2	core	38.07	31.08	35.48	193.9
T3	T3-2176	CL2	flake	20.87	7.81	20.96	25.2
T3	T3-2177	CL1b	manuport	22.05	21.49	32.6	412.1
T3	T3-218	CL1a	manuport	19.19	26.05	9.77	4.6
T3	T3-2182	CL1b	shatter(>20mm)	20.65	18.69	31.92	97.9
T3	T3-2185	CL2	core	26.03	37.4	19.25	25.2
T3	T3-2186	CL2	core	20.02	10.28	45.68	301.2
T3	T3-219	CL1a	shatter(>20mm)	20.15	28.02	8.51	3.6
T3	T3-2195	CL2	core	21.96	30.6	36.11	71.6
T3	T3-2196	CL2	flake	22.65	19.09	8.01	3.5
T3	T3-2197	CL2	manuport	14.18	22.43	37.46	272.3
T3	T3-2198	CL2	manuport	15.5	20.34	26.36	68.6
T3	T3-22	CL1a	flake	25.37	23.71	6.29	1.7
T3	T3-220	CL1a	shatter(>20mm)	31.54	11.55	23.62	29.9
T3	T3-2200	CL2	shatter(>20mm)	18.96	15.4	10.07	4.3
T3	T3-2201	CL2	shatter(>20mm)	23.69	28.06	26.54	71.6
T3	T3-2202	CL2	shatter(>20mm)	17.16	31.57	4.25	1.6
T3	T3-2203	CL2	shatter(>20mm)	22.61	27.63	55.23	244
T3	T3-2204	CL1b	flake	21.01	23.96	6.86	3.8
T3	T3-2206	CL2	manuport	16.86	22.55	15.21	10.1
T3	T3-2207	CL2	shatter(>20mm)	25.6	23.54	4.08	2.2
T3	T3-2216	CL2	core	52.65	25.49	69.64	198
T3	T3-223	CL1a	shatter(>20mm)	23.34	35.97	23.04	23.1
T3	T3-2243	CL2	shatter(>20mm)	16.74	18.23	27.51	83.9
T3	T3-2254	CL2	core	22.36	28.12	42.95	75.3
T3	T3-2257	CL2	shatter(>20mm)	30.01	20.52	14.61	27.7
T3	T3-2259	CL2	core	15.83	20.04	33.7	133.5
T3	T3-227	CL1a	shatter(>20mm)	31.8	46.8	12.14	4.7
T3	T3-2277	CL2	core	31.58	49.14	34.91	251.5
T3	T3-2282	CL2	shatter(>20mm)	17.38	21.11	52.34	275.3
T3	T3-2285	CL2	flake	29.77	37.08	13.79	8.9
T3	T3-2288	CL2	shatter(>20mm)	17.16	22.15	16.1	9.9
T3	T3-229	CL1a	shatter(>20mm)	28.59	18.56	12.05	4.2
T3	T3-2290	CL2	flake	25.81	22.09	4.48	2.1
T3	T3-23	CL1a	shatter(>20mm)	49.52	38.89	5.72	2.3
T3	T3-230	CL1a	manuport	23.84	14.15	27.2	108.4
T3	T3-2304	CL2	flake	22.26	18.44	7.59	5.6
T3	T3-231	CL1a	shatter(>20mm)	21.91	12.6	10.88	16.2
T3	T3-2310	CL2	flake	32.69	26.69	18.9	30.2
T3	T3-2314	CL2	flake	17.52	17.78	1.41	0.6
T3	T3-2315	CL2	flake	41.6	31.19	7.66	2.5
T3	T3-232	CL1a	shatter(>20mm)	31.57	24.6	8.78	3.8
T3	T3-2329	CL2	core	25.23	20.89	8.66	4.4
T3	T3-233	CL1a	manuport	25.68	28.47	16.57	28.5
T3	T3-2338	CL2	shatter(>20mm)	49.29	22.64	12.76	8.3
T3	T3-2341	CL2	shatter(>20mm)	39.71	36.66	44.09	119
T3	T3-236	CL1a	flake	25.87	22.16	10.96	7.6
T3	T3-2361	CL2	flake	25.23	24.41	21.31	53.3
T3	T3-2362	CL2	shatter(>20mm)	29.37	37.09	7.54	3.7
T3	T3-2365	CL2	shatter(>20mm)	40.27	29.64	10.88	4.1
T3	T3-2367	CL2	flake	34.23	29	15.15	12.3
T3	T3-2368	CL2	core	35.66	23.18	8.98	4.4
T3	T3-2373	CL2	flake	25.55	11.46	9.28	5.9
T3	T3-2377	CL2	manuport	27.17	10.53	19.5	58.6
T3	T3-2378	CL2	flake	24.63	17.87	16.25	25.4
T3	T3-2379	CL2	flake	22.36	18.73	9.11	4.6
T3	T3-238	CL1a	shatter(>20mm)	23.39	24.4	14.61	6.5
T3	T3-2380	CL2	flake	30.22	21.88	12.05	16.3
T3	T3-2381	CL2	flake	15.82	26.75	6.02	3.3
T3	T3-2382	CL2	shatter(>20mm)	22.14	25.84	12.69	29
T3	T3-2383	CL2	manuport	22.47	26.57	29.32	85.3
T3	T3-2386	CL2	shatter(>20mm)	28.92	35.21	20.39	13.6
T3	T3-2388	CL2	shatter(>20mm)	20.78	15.08	15.23	5.6
T3	T3-2393	CL2	shatter(>20mm)	28.51	16.24	9.36	6.3
T3	T3-2395	CL2	shatter(>20mm)	72.99	86.81	11.81	13.7
T3	T3-2396	CL2	shatter(>20mm)	72.84	68.26	6.23	1.7
T3	T3-2402	CL2	shatter(>20mm)	59.67	48.07	18.41	25
T3	T3-2403	CL2	shatter(>20mm)	54.66	59.4	7.5	2.5
T3	T3-2404	CL2	shatter(>20mm)	42.74	22.46	15.32	9.2
T3	T3-2405	CL2	shatter(>20mm)	28.75	35.92	13.05	13.4
T3	T3-2407	CL2	shatter(>20mm)	19.97	23.83	18.38	13.3
T3	T3-2408	CL2	shatter(>20mm)	25.41	19.68	18.83	24.2
T3	T3-2409	CL2	flake	18.53	17.64	6.5	2.3
T3	T3-241	CL1a	shatter(>20mm)	23.75	21.6	6.17	52
T3	T3-2413	CL2	manuport	25.35	39.18	28.37	48.5
T3	T3-2419	CL2	shatter(>20mm)	21.18	25.21	19.39	21.2
T3	T3-2421	CL2	shatter(>20mm)	22.81	15.9	6.92	1.3
T3	T3-2422	CL2	shatter(>20mm)	39.57	43.31	8.25	2.8
T3	T3-2423	CL2	shatter(>20mm)	60.32	27.58	6.84	1.2
T3	T3-2425	CL2	flake	43.01	28.67	5.63	1.8
T3	T3-2426	CL2	flake	23.95	19.49	10.02	11.3
T3	T3-2429	CL2	flake	39.03	26.47	14.13	31.2
T3	T3-243	CL1a	shatter(>20mm)	25.26	35.88	5.1	1.8
T3	T3-2433	CL2	core	12.97	42.76	26.28	55.95
T3	T3-2438	CL2	shatter(>20mm)	23.92	23.84	4.73	2.3
T3	T3-2442	CL2	shatter(>20mm)	8.75	20.99	26.75	128.3
T3	T3-2445	CL2	flake	26.57	27	9.25	4.7
T3	T3-2447	CL2	shatter(>20mm)	53.36	71.9	14.18	12.1
T3	T3-2448	CL2	flake	19.4	20.9	7.64	2.3
T3	T3-2449	CL2	flake	6.62	25.83	4.9	1.8
T3	T3-2452	CL2	shatter(>20mm)	16.97	21.33	5.67	2.6
T3	T3-2453	CL2	flake	12.93	26.72	5.84	2.3
T3	T3-2459	CL2	flake	34.19	45.3	11.45	7.2
T3	T3-2460	CL2	flake	24.57	22.54	13.01	13.5
T3	T3-2461	CL2	flake	43.57	31.44	5.03	2.5
T3	T3-2462	CL2	flake	24.84	23.02	10.67	7.9
T3	T3-2464	CL2	shatter(>20mm)	26.59	37.66	11.03	1.4
T3	T3-2468	CL2	shatter(>20mm)	21.44	21.28	9.34	6.7
T3	T3-2469	CL2	shatter(>20mm)	30.48	31.92	4.09	1.3
T3	T3-247	CL1a	shatter(>20mm)	31.31	27.61	5.01	1
T3	T3-2471	CL2	flake	32.31	23.56	7.34	4.3
T3	T3-2472	CL2	flake	23.27	18.51	9.9	13.5
T3	T3-2474	CL2	flake	34.17	27.41	11.3	4.4
T3	T3-2475	CL2	flake	26.85	22.36	10.61	7.6
T3	T3-2476	CL2	shatter(>20mm)	14.59	24.7	7.02	2
T3	T3-2477	CL2	core	30.63	29.27	30.45	62.1
T3	T3-2478	CL2	flake	24.37	33.01	10.47	11.4
T3	T3-2479	CL2	shatter(>20mm)	26.49	29.71	17.18	7.8
T3	T3-248	CL1a	shatter(>20mm)	19.09	36.88	25.83	34.8
T3	T3-2482	CL2	core	40.85	23.69	36.11	111.7
T3	T3-2484	CL2	flake	14.31	18.52	6.94	1.7
T3	T3-2487	CL2	flake	26.73	28.91	6.01	4.9
T3	T3-2491	CL2	flake	26.53	31.57	11.36	11.3
T3	T3-2492	CL2	shatter(>20mm)	21.67	17.29	6.17	2.2
T3	T3-2493	CL2	flake	10.16	14.8	5.64	3.3
T3	T3-2497	CL2	core	33.56	17.29	14.97	6.6
T3	T3-25	CL1a	shatter(>20mm)	13.83	18.46	15.05	9.9
T3	T3-250	CL1a	manuport	36.88	17.83	13.96	17.2
T3	T3-2502	CL2	shatter(>20mm)	28.48	15.11	12.1	2.8
T3	T3-2504	CL2	shatter(>20mm)	19.25	13.69	14.33	6.9
T3	T3-2505	CL2	shatter(>20mm)	17.75	18.46	3.55	1.1
T3	T3-2506	CL2	flake	18.07	20.21	7.97	4.8
T3	T3-2507	CL2	flake	22.14	29.6	7.45	3.7
T3	T3-2508	CL2	flake	22.52	21.83	12.35	18.3
T3	T3-251	CL1a	shatter(>20mm)	30.04	25.38	16.5	39.7
T3	T3-2510	CL2	flake	21.43	21.62	10.51	6.2
T3	T3-2513	CL2	flake	24.96	26.21	8.12	4.3
T3	T3-2514	CL2	flake	14.4	26.95	4.47	1.6
T3	T3-2515	CL2	flake	18.46	28.81	7.93	4.1
T3	T3-2516	CL2	flake	26.7	58.98	25.75	83.7
T3	T3-2518	CL2	flake	32.03	21.65	8.26	4.4
T3	T3-2519	CL2	flake	65.09	37.45	4.28	2.3
T3	T3-252	CL1a	shatter(>20mm)	25.2	17.59	7.71	4.3
T3	T3-2524	CL2	flake	30.64	36.31	6.57	2.5
T3	T3-2525	CL2	flake	47.55	37.59	9.75	7.4
T3	T3-2527	CL2	flake	26.02	28.97	21.93	29.9
T3	T3-253	CL1a	shatter(>20mm)	41.01	27.35	32.52	82.1
T3	T3-2534	CL2	flake	23.78	41.41	4.18	1.7
T3	T3-254	CL1a	shatter(>20mm)	37.89	51.89	10.29	3.3
T3	T3-2540	CL2	flake	30.07	28.57	14.1	39.8
T3	T3-2541	CL2	shatter(>20mm)	16.25	30.31	5.9	3.9
T3	T3-2545	CL2	shatter(>20mm)	24.93	27.41	14.02	7.2
T3	T3-2546	CL2	shatter(>20mm)	29.29	19.76	31.55	79.5
T3	T3-2548	CL2	shatter(>20mm)	34.47	34.69	10.37	4.3
T3	T3-2549	CL2	shatter(>20mm)	19.4	23.57	9.27	5.4
T3	T3-2550	CL2	shatter(>20mm)	15.46	24.28	25.81	35.1
T3	T3-2552	CL2	shatter(>20mm)	37.1	51.46	22	35.9
T3	T3-2553	CL2	flake	27.8	38.8	6.71	3.2
T3	T3-2556	CL2	core	50.9	57.84	25.81	90.5
T3	T3-2557	CL2	flake	19.39	26.42	8.72	6.6
T3	T3-2558	CL2	shatter(>20mm)	35.33	35.1	13.07	15.4
T3	T3-2564	CL2	flake	19.09	19.45	6.63	2.7
T3	T3-2565	CL2	shatter(>20mm)	22.14	22.32	14.17	4.9
T3	T3-2566	CL2	flake	16.53	24.37	9.09	6.1
T3	T3-2567	CL2	flake	56.63	96.74	5.04	2.2
T3	T3-2568	CL2	flake	21.7	18.88	8.81	3.5
T3	T3-2575	CL2	flake	21	23.48	6.15	2.1
T3	T3-2577	CL2	flake	22.7	15.39	4.25	1.4
T3	T3-2579	CL2	flake	22.84	37.77	5.53	3.2
T3	T3-2584	CL2	flake	36.27	21.68	4.5	2.4
T3	T3-2586	CL2	flake	22.71	29.2	7.68	3.5
T3	T3-259	CL1a	shatter(>20mm)	32.44	27.22	13.78	10.5
T3	T3-2591	CL2	flake	12.59	17.25	7.59	4.7
T3	T3-2594	CL2	flake	31.17	18.13	12.22	5.2
T3	T3-2595	CL2	flake	19.75	22.16	5.89	2.7
T3	T3-26	CL1a	manuport	58.15	61.78	16.39	22.4
T3	T3-260	CL1a	core	35.66	34.84	38.64	79.8
T3	T3-2608	CL2	shatter(>20mm)	25.07	34.22	10.56	6
T3	T3-2609	CL2	shatter(>20mm)	23.27	39.06	11.66	4.8
T3	T3-261	CL1a	shatter(>20mm)	20.7	17.51	11.6	6.1
T3	T3-2610	CL2	flake	26.13	19.15	10.22	5.8
T3	T3-2611	CL2	shatter(>20mm)	15.23	21.56	8.23	2.8
T3	T3-2613	CL2	shatter(>20mm)	21.12	17.79	16.62	8.5
T3	T3-2614	CL2	core	26.38	38.63	23.87	64.3
T3	T3-2617	CL2	shatter(>20mm)	20.5	21.54	11.45	6.9
T3	T3-2618	CL2	shatter(>20mm)	41.9	34.83	11.74	6.3
T3	T3-2622	CL2	shatter(>20mm)	27.61	34.45	26.57	65.96
T3	T3-2624	CL2	flake	27.17	12.72	11.21	4.1
T3	T3-2625	CL2	shatter(>20mm)	32.46	36.44	22.36	24.7
T3	T3-2626	CL2	flake	19.38	24.29	8.24	5.7
T3	T3-2628	CL2	shatter(>20mm)	21.9	28.48	9.45	5.5
T3	T3-2629	CL2	flake	25.71	32.25	8.27	2.3
T3	T3-263	CL1a	shatter(>20mm)	24.43	30.09	7.77	3
T3	T3-2630	CL2	flake	27.39	34.87	6.29	3.8
T3	T3-2631	CL2	shatter(>20mm)	19.25	22.48	20.63	43.4
T3	T3-2635	CL2	flake	56.04	43.21	8.17	4.1
T3	T3-2638	CL2	flake	29.9	40.76	3.92	1
T3	T3-2639	CL2	core	33.11	19.43	22.73	24.6
T3	T3-264	CL1a	core	23.97	19.82	31.93	92.9
T3	T3-2640	CL2	shatter(>20mm)	28.71	35.94	14.92	4.6
T3	T3-2641	CL2	flake	38.94	44.61	8.39	3.4
T3	T3-2642	CL2	flake	20.4	18.6	10.33	23.9
T3	T3-2643	CL2	shatter(>20mm)	39.79	43.19	10.63	6.9
T3	T3-2646	CL2	core	37.49	38.34	40.72	147.5
T3	T3-265	CL1a	shatter(>20mm)	24.05	31.09	13.23	4.7
T3	T3-2650	CL2	flake	21.87	24.56	13.02	11.8
T3	T3-2656	CL2	flake	21.65	17.81	5.67	7.9
T3	T3-2658	CL2	shatter(>20mm)	29.04	25.14	15.62	6.4
T3	T3-2660	CL2	flake	24.73	19.25	4.9	2.3
T3	T3-2661	CL2	flake	34.31	30.22	7.14	4.9
T3	T3-2664	CL2	flake	78.62	35.69	12.32	14.1
T3	T3-2665	CL2	core	26.64	17.38	29.99	75.6
T3	T3-2669	CL2	flake	31.22	49.01	9.3	3.3
T3	T3-267	CL1a	core	21.45	22.78	12.62	4.8
T3	T3-2670	CL2	shatter(>20mm)	17.34	22.77	7.3	5.7
T3	T3-2671	CL2	shatter(>20mm)	17.58	19.54	13.5	8.6
T3	T3-2672	CL2	shatter(>20mm)	17.53	14.6	10.79	6
T3	T3-2677	CL2	core	17.67	18.43	56.54	503
T3	T3-2678	CL2	shatter(>20mm)	20.85	22.84	10.29	11.4
T3	T3-2679	CL2	core	36.87	24.45	13.25	6.7
T3	T3-268	CL1a	shatter(>20mm)	16.25	22.15	26.37	54.6
T3	T3-2688	CL2	shatter(>20mm)	15.48	34.08	14.43	15
T3	T3-2690	CL2	shatter(>20mm)	96.49	78.43	18.55	79
T3	T3-2694	CL1b	flake	18.83	19.17	4.31	3.3
T3	T3-2697	CL2	shatter(>20mm)	21.52	24.68	5.91	1.7
T3	T3-27	CL1a	shatter(>20mm)	34.66	48.02	13.98	4.7
T3	T3-2709	CL2	shatter(>20mm)	31.1	10.64	10.66	6.8
T3	T3-2711	CL2	flake	24.28	19.89	9.26	8
T3	T3-2719	CL2	flake	42.02	23.78	12.88	11.7
T3	T3-2722	CL2	shatter(>20mm)	21.06	29.11	16.71	57.1
T3	T3-2726	CL2	shatter(>20mm)	34.5	31.2	13.51	19.5
T3	T3-2731	CL2	flake	49.69	31.81	11.77	7.8
T3	T3-2740	CL2	shatter(>20mm)	25.95	12.26	29.48	90.4
T3	T3-2742	CL2	shatter(>20mm)	21.6	16.22	20.66	21.8
T3	T3-2748	CL2	shatter(>20mm)	35.72	23.08	15.81	12
T3	T3-2751	CL2	shatter(>20mm)	45.35	33.71	14.8	12.7
T3	T3-2752	CL2	shatter(>20mm)	26.48	23.26	11.7	6.4
T3	T3-2753	CL2	flake	17.37	19.83	14.72	21.5
T3	T3-2755	CL2	shatter(>20mm)	35.6	29.02	8.36	4
T3	T3-2756	CL2	shatter(>20mm)	37.04	32.75	9.12	4.6
T3	T3-2758	CL2	flake	21.41	19.65	13.94	26.5
T3	T3-276	CL1a	shatter(>20mm)	15.57	20.35	21.86	40.1
T3	T3-2760	CL2	flake	19.12	18.95	11.56	25.7
T3	T3-2762	CL2	shatter(>20mm)	24.84	51.78	13.59	6.3
T3	T3-2767	CL2	flake	24.82	18.23	12.79	59.5
T3	T3-2768	CL2	shatter(>20mm)	23.55	29.93	20.73	28.5
T3	T3-2769	CL2	flake	22.06	19.42	6.94	4.4
T3	T3-2771	CL2	core	20.65	18.6	41.29	180.6
T3	T3-2772	CL2	flake	51.5	45.3	15.75	42.9
T3	T3-2773	CL2	flake	26.44	25.68	4.54	2
T3	T3-2774	CL3	flake	23.24	33.94	7.73	6.1
T3	T3-2775	CL2	flake	24.41	12.93	13.89	12.8
T3	T3-2777	CL3	shatter(>20mm)	18.09	18.99	15.87	60.7
T3	T3-2778	CL3	core	26.29	8.68	122.73	3554.3
T3	T3-2779	CL2	core	22.32	16.47	65.11	113.3
T3	T3-278	CL1a	flake	15.13	21.51	8.32	5.5
T3	T3-2780	CL2	flake	19.51	24.12	26.36	60.35
T3	T3-2781	CL2	core	19.92	24.47	56.54	147.1
T3	T3-2782	CL2	core	26.09	21.28	24.02	53.7
T3	T3-2783	CL2	shatter(>20mm)	28.41	26.36	10.63	7.1
T3	T3-2784	CL2	shatter(>20mm)	23.63	31.13	13.58	11.3
T3	T3-2785	CL2	manuport	21.63	25.69	56.24	299.3
T3	T3-2787	CL2	core	28.53	36.13	8.23	3.2
T3	T3-2789	CL2	shatter(>20mm)	30.77	39.94	7.72	3.9
T3	T3-279	CL1a	shatter(>20mm)	24.86	22.41	22.4	23.7
T3	T3-2790	CL2	shatter(>20mm)	12.24	22.19	14.32	24.8
T3	T3-2791	CL2	shatter(>20mm)	24.67	10.56	12.53	7.3
T3	T3-2792	CL2	shatter(>20mm)	74.31	47.65	11.59	4.4
T3	T3-2793	CL2	shatter(>20mm)	18.89	23.83	10.51	17.9
T3	T3-2794	CL2	shatter(>20mm)	19.08	24.59	10.57	4
T3	T3-2795	CL2	shatter(>20mm)	20.15	29.54	4.35	1.9
T3	T3-2796	CL2	shatter(>20mm)	22.89	14.99	11.04	2.9
T3	T3-28	CL1a	manuport	46.03	31.99	13.25	14.4
T3	T3-280	CL1a	shatter(>20mm)	25.81	15.78	6.12	2.1
T3	T3-2800	CL3	core	20.25	11.71	41.29	37.9
T3	T3-2801	CL2	shatter(>20mm)	22.37	23.42	10.09	5.3
T3	T3-2802	CL2	core	23.4	15.72	17.67	15.9
T3	T3-2809	CL2	core	28.81	21.97	19.9	28.4
T3	T3-2811	CL2	shatter(>20mm)	41.14	40.89	20.25	11.9
T3	T3-2812	CL2	shatter(>20mm)	51.78	44.48	40	106.2
T3	T3-2813	CL2	shatter(>20mm)	53.49	34.21	15.11	30.6
T3	T3-2814	CL2	shatter(>20mm)	27.05	21.86	16.03	6
T3	T3-2815	CL2	shatter(>20mm)	75.28	49.38	32.42	82.7
T3	T3-2817	CL2	shatter(>20mm)	53.11	30.06	25.02	27.4
T3	T3-2818	CL2	shatter(>20mm)	51.48	32.98	15.23	45
T3	T3-2819	CL2	flake	44.87	34.47	12.73	15.3
T3	T3-282	CL1a	shatter(>20mm)	26.62	19.41	11.18	7
T3	T3-2820	CL2	core	37.16	47	37.73	78.9
T3	T3-2821	CL2	core	49.85	35.63	26.81	55.4
T3	T3-2822	CL2	shatter(>20mm)	51.96	20.57	6.58	10.4
T3	T3-2823	CL2	shatter(>20mm)	77.78	36.5	28.64	129.5
T3	T3-2824	CL3	flake	22.24	21.07	6.77	3
T3	T3-2825	CL3	shatter(>20mm)	52.76	28.4	23.81	53
T3	T3-2826	CL3	shatter(>20mm)	26.85	24.47	15.41	8.8
T3	T3-2827	CL3	shatter(>20mm)	64.26	35.9	27.16	78
T3	T3-2828	CL3	core	80.95	42.79	97.83	403.4
T3	T3-283	CL1a	shatter(>20mm)	21.34	19.47	10.39	6.4
T3	T3-2833	CL2	flake	24.56	20.24	13.32	5.7
T3	T3-2834	CL2	flake	35.21	30.99	12.17	11.9
T3	T3-2836	CL2	flake	56.06	38.51	11.91	29.9
T3	T3-2838	CL3	flake	34.06	20.41	7.72	4.6
T3	T3-2840	CL3	shatter(>20mm)	41.08	27.97	17.16	22.9
T3	T3-2841	CL3	flake	26.49	19.35	7.29	4
T3	T3-2843	CL3	manuport	92.21	74.75	59.25	344.3
T3	T3-2844	CL2	flake	25.84	18.78	8.19	4
T3	T3-2845	CL2	flake	26.77	15.54	14.17	5.5
T3	T3-2849	CL2	flake	25.93	24.58	10.39	5.5
T3	T3-285	CL1a	shatter(>20mm)	45.99	31.5	31.97	70.6
T3	T3-2855	CL2	flake	33.68	22.63	13.85	10.7
T3	T3-2861	CL2	flake	26.3	16.54	8.35	3.5
T3	T3-2865	CL3	core	61.06	54.05	47.42	245.3
T3	T3-2866	CL3	core	86.46	91.6	42.79	450
T3	T3-2867	CL3	flake	27.75	18.12	5.15	2.5
T3	T3-2868	CL3	shatter(>20mm)	52.91	48.73	24.22	78.3
T3	T3-2869	CL3	flake	25.14	21.96	10.24	4.4
T3	T3-287	CL1a	shatter(>20mm)	28.22	15.71	7.01	3.9
T3	T3-2870	CL3	shatter(>20mm)	28.17	14.8	16.03	7.1
T3	T3-2874	CL3	core	40.75	37.59	38.02	79.1
T3	T3-2875	CL2	shatter(>20mm)	63.17	30.92	22.59	32.6
T3	T3-2876	CL2	flake	33.64	30.44	8.09	8.6
T3	T3-2877	CL2	flake	31.83	29.05	10.18	6.5
T3	T3-2878	CL2	flake	62.72	36.21	15.3	30.9
T3	T3-2879	CL2	shatter(>20mm)	29.34	18.97	12.25	5.1
T3	T3-2884	CL2	core	32.37	17.72	45.46	37.3
T3	T3-2885	CL2	shatter(>20mm)	43.21	22.78	21.97	25.4
T3	T3-2886	CL2	core	22.36	15.68	10.08	3.5
T3	T3-2889	CL2	shatter(>20mm)	48.51	22.4	12.17	11.6
T3	T3-2894	CL3	flake	33.48	26.3	7.56	6.8
T3	T3-2895	CL3	flake	29.32	18.77	10.15	5
T3	T3-2896	CL3	flake	37.07	23.95	7.42	4.9
T3	T3-2897	CL3	flake	23.63	17.22	6.28	2.4
T3	T3-2898	CL3	flake	29.84	23.85	5.44	3.1
T3	T3-2899	CL3	shatter(>20mm)	27.63	18.36	8.13	3.9
T3	T3-290	CL1a	shatter(>20mm)	46.64	21.36	12.11	13
T3	T3-2900	CL3	flake	25.59	18.95	8.19	3
T3	T3-2901	CL3	flake	30.54	15.59	8.05	2.6
T3	T3-2902	CL3	shatter(>20mm)	36.88	35.14	22.03	26.2
T3	T3-2903	CL3	flake	27.49	24.22	7.97	5.6
T3	T3-2904	CL3	core	64.55	18.75	36.44	45.3
T3	T3-2905	CL3	core	40.21	34.66	18.13	25.9
T3	T3-2906	CL3	shatter(>20mm)	27.63	17.84	7.72	3
T3	T3-2907	CL3	shatter(>20mm)	58.69	65.05	42.51	183.5
T3	T3-2908	CL3	shatter(>20mm)	25.48	12.53	9.97	3.5
T3	T3-2909	CL3	manuport	100.43	47.33	62.29	494.8
T3	T3-291	CL1a	shatter(>20mm)	51.14	28.23	25.95	49.8
T3	T3-2912	CL3	shatter(>20mm)	60.16	32.16	31.8	85.6
T3	T3-2914	CL2	flake	30.59	26.84	9.3	8.9
T3	T3-2917	CL2	shatter(>20mm)	26.58	14.16	10.92	3
T3	T3-2930	CL2	shatter(>20mm)	25.21	12.62	13.17	4.6
T3	T3-2937	CL3	shatter(>20mm)	65.71	54.07	38.73	189.5
T3	T3-2938	CL3	shatter(>20mm)	30.51	21.61	19.75	16.9
T3	T3-2939	CL3	shatter(>20mm)	34.47	18.09	14.75	8.19
T3	T3-2940	CL3	shatter(>20mm)	26.89	25.92	23.64	21
T3	T3-2941	CL3	shatter(>20mm)	22.72	17.53	6.53	3.3
T3	T3-2942	CL3	shatter(>20mm)	35.88	20.46	10.62	6.2
T3	T3-2943	CL3	flake	33.55	20.8	9.78	5.3
T3	T3-2944	CL3	shatter(>20mm)	23.96	16.66	11.99	4.2
T3	T3-2945	CL3	shatter(>20mm)	71.07	58.06	61.76	392.6
T3	T3-2946	CL3	hammer	86.89	62.81	43.66	411
T3	T3-2948	CL3	core	31.15	47.41	20.14	42.5
T3	T3-2949	CL3	shatter(>20mm)	33.31	31.91	24.45	34.7
T3	T3-295	CL1a	shatter(>20mm)	42.04	30.35	11.07	16.7
T3	T3-2950	CL3	shatter(>20mm)	26.65	17.45	5.31	2.56
T3	T3-2951	CL3	core	45.31	48.5	46.26	110.6
T3	T3-2952	CL3	shatter(>20mm)	41.86	33.15	15.22	21.2
T3	T3-2953	CL3	shatter(>20mm)	28.19	14.94	9.02	3.6
T3	T3-2954	CL3	flake	47.27	42.1	17.08	33.1
T3	T3-2955	CL3	core	19.83	43.49	64.4	55.5
T3	T3-2956	CL3	shatter(>20mm)	34.76	31.56	8.03	8.6
T3	T3-2957	CL3	flake	23.72	11.88	5.02	1.4
T3	T3-2958	CL3	flake	24.54	23.54	8.56	5.3
T3	T3-296	CL1a	shatter(>20mm)	20.18	18.99	13.04	6.1
T3	T3-2961	CL3	manuport	60.95	42.05	41.79	166.5
T3	T3-2962	CL2	shatter(>20mm)	22.88	15.41	10.82	4.3
T3	T3-2963	CL2	shatter(>20mm)	69.39	55.28	40.07	161.7
T3	T3-2967	CL3	flake	47.19	43.97	13.35	31.9
T3	T3-2968	CL2	flake	82.32	22.25	16.8	26.4
T3	T3-2969	CL3	shatter(>20mm)	30.67	24.44	10.5	12.4
T3	T3-297	CL1a	shatter(>20mm)	23.22	11.59	7.66	1.8
T3	T3-2970	CL3	shatter(>20mm)	41	24.19	20.79	19.9
T3	T3-2971	CL2	flake	62.82	32.16	30.68	72.5
T3	T3-2972	CL2	flake	23.41	23.59	7	3.9
T3	T3-2973	CL2	flake	39.26	28.69	11.71	10
T3	T3-2974	CL2	shatter(>20mm)	51.86	29.65	19.51	27.5
T3	T3-2975	CL3	flake	40.88	28.51	12.46	18.9
T3	T3-2976	CL2	shatter(>20mm)	36.53	21.06	17.38	15.6
T3	T3-2979	CL3	shatter(>20mm)	28.75	13.23	12.42	6
T3	T3-298	CL1a	shatter(>20mm)	47.82	33.73	11.25	19.9
T3	T3-2981	CL3	shatter(>20mm)	24.15	17.45	7.55	2.5
T3	T3-2982	CL3	shatter(>20mm)	32.73	20.37	19.76	7.1
T3	T3-2983	CL3	manuport	76.49	61.48	41.94	207.7
T3	T3-2986	CL3	core	31.73	35.82	21.53	37.5
T3	T3-2987	CL2	flake	24.23	16.44	6.26	2.4
T3	T3-2989	CL2	shatter(>20mm)	34.9	19.38	18.13	8.2
T3	T3-299	CL1a	manuport	49.9	37.13	9.95	27
T3	T3-2990	CL2	shatter(>20mm)	38.29	34.09	30.86	41.6
T3	T3-2992	CL2	manuport	22.97	15.91	10.49	5.7
T3	T3-2993	CL2	flake	36.66	25.72	11.51	8.2
T3	T3-2995	CL2	flake	43.79	34.85	8.54	16.8
T3	T3-2996	CL3	shatter(>20mm)	21.55	14.69	12.02	5.5
T3	T3-3	CL1a	shatter(>20mm)	27.34	26.03	9.97	11.2
T3	T3-300	CL1a	shatter(>20mm)	21.52	9.25	3.86	0.8
T3	T3-3000	CL3	shatter(>20mm)	43.98	28.99	22.26	27.1
T3	T3-3001	CL3	flake	25.06	24.99	9.52	4.5
T3	T3-3002	CL3	flake	35.2	27.57	10.45	10.7
T3	T3-3003	CL3	flake	33.4	15.37	8.96	5.3
T3	T3-3004	CL2	shatter(>20mm)	41.48	11.79	12.16	6.2
T3	T3-3009	CL2	flake	28.07	19.92	7.58	4
T3	T3-3014	CL2	shatter(>20mm)	50.15	39.84	26.9	79.7
T3	T3-3015	CL3	flake	29.02	18.44	8.86	6.1
T3	T3-3016	CL3	shatter(>20mm)	24.7	17.3	8.69	3.7
T3	T3-3017	CL3	shatter(>20mm)	32.35	18	5.95	3.8
T3	T3-3018	CL3	shatter(>20mm)	36.52	18.96	17.47	12.2
T3	T3-3019	CL3	core	72.72	48.86	34.65	140.1
T3	T3-3020	CL3	shatter(>20mm)	50.51	25.8	20.79	48.5
T3	T3-3021	CL3	manuport	37.78	30.35	15.97	24.8
T3	T3-3022	CL2	flake	32.36	16	9.19	3.8
T3	T3-3024	CL2	flake	22.95	21.63	8.24	5
T3	T3-3027	CL3	manuport	64.46	39.61	30.27	97.7
T3	T3-3030	CL3	shatter(>20mm)	36.24	21.85	7.07	7.7
T3	T3-3031	CL3	manuport	71.36	66.17	43.3	207
T3	T3-3032	CL3	core	28.13	42.27	19.41	36.2
T3	T3-3036	CL2	shatter(>20mm)	33.9	26.82	21.45	33.5
T3	T3-3038	CL2	flake	54.17	40.48	24.52	65.5
T3	T3-3039	CL3	shatter(>20mm)	35.69	31.87	14.55	21.9
T3	T3-304	CL1a	core	63.92	51.22	25.6	125
T3	T3-3042	CL2	core	43.48	14.81	44.21	51.2
T3	T3-3043	CL3	flake	34.24	25.52	8.85	6.3
T3	T3-3044	CL2	flake	38.18	41.22	17.18	32.6
T3	T3-3046	CL2	flake	45.69	36.33	14.89	34.1
T3	T3-3049	CL3	shatter(>20mm)	22.05	17.75	12.83	4.8
T3	T3-305	CL1a	shatter(>20mm)	24.67	21.36	7.86	5.4
T3	T3-3051	CL3	shatter(>20mm)	58.2	44.26	22.25	65.1
T3	T3-3052	CL3	shatter(>20mm)	22.7	17.09	9.92	6
T3	T3-3056	CL2	flake	17.56	14.89	5.16	1.3
T3	T3-3057	CL2	flake	32.56	26.82	14.91	11
T3	T3-3058	CL2	shatter(>20mm)	48.78	29.4	15.5	23.4
T3	T3-306	CL1a	shatter(>20mm)	21.43	17.06	5.04	1.8
T3	T3-3061	CL3	shatter(>20mm)	25.28	21.51	19.1	12.5
T3	T3-3063	CL3	flake	27.13	23.16	14.72	8.6
T3	T3-3065	CL2	flake	21.62	10.36	6.17	1.3
T3	T3-3066	CL3	manuport	81	78.9	58.27	585.2
T3	T3-3068	CL2	flake	20.81	19.43	7.04	3.4
T3	T3-3069	CL3	shatter(>20mm)	32.16	25.37	15.28	12.9
T3	T3-307	CL1a	flake	31.39	26.41	8.57	8.4
T3	T3-3070	CL3	shatter(>20mm)	35.98	28.72	15.51	19.2
T3	T3-3074	CL2	manuport	93.48	63.46	28.89	276.8
T3	T3-3076	CL3	flake	31.35	17.16	8.61	3.3
T3	T3-3077	CL3	manuport	49.39	45.56	19.76	66.5
T3	T3-3078	CL3	manuport	48.9	41.26	28.75	65.2
T3	T3-3079	CL3	shatter(>20mm)	43.99	35.02	26.97	51.2
T3	T3-3080	CL3	shatter(>20mm)	23.24	12.46	9.26	3.7
T3	T3-3081	CL3	manuport	53.26	36.78	30.66	65
T3	T3-3085	CL3	shatter(>20mm)	67.36	49.48	42.14	188.3
T3	T3-3086	CL3	shatter(>20mm)	27.55	18.96	3.52	2.6
T3	T3-3090	CL3	flake	36.25	34.49	17.49	24.4
T3	T3-3092	CL3	manuport	76.67	71.66	54.15	307
T3	T3-3094	CL3	shatter(>20mm)	21.14	21.03	13.55	7.1
T3	T3-3096	CL3	shatter(>20mm)	24.21	19.31	10.04	3.7
T3	T3-3098	CL3	shatter(>20mm)	25.11	23.91	13.76	8.5
T3	T3-3099	CL3	flake	28.91	19.83	10.22	4.1
T3	T3-31	CL1a	shatter(>20mm)	20.71	16.64	7.23	2.8
T3	T3-310	CL1a	shatter(>20mm)	53.67	31.55	25.11	36.3
T3	T3-3100	CL3	shatter(>20mm)	28.12	24.84	16.21	6.7
T3	T3-3101	CL3	shatter(>20mm)	19.79	20.29	11.36	5.2
T3	T3-3103	CL3	shatter(>20mm)	34.33	17.22	13.84	12
T3	T3-3104	CL3	flake	28.71	16.05	6.66	2.5
T3	T3-3106	CL3	flake	23.95	15.22	6.77	2.7
T3	T3-3107	CL3	manuport	74.41	61.59	32.52	184.4
T3	T3-3108	CL3	core	67.71	39.62	91.34	401.1
T3	T3-3109	CL3	shatter(>20mm)	26.97	7.76	4.17	1
T3	T3-311	CL1a	core	63.05	58	74.34	361
T3	T3-3112	CL3	flake	21.19	15.87	5.29	1.8
T3	T3-3113	CL3	shatter(>20mm)	25.47	16.66	8.57	3
T3	T3-3117	CL3	flake	49.22	29.07	17.83	32.7
T3	T3-3118	CL3	flake	26.17	17.01	9.97	3.5
T3	T3-3119	CL3	shatter(>20mm)	36.81	30.42	14.33	10.8
T3	T3-312	CL1a	flake	21.89	15.83	8.14	3.3
T3	T3-3121	CL2	shatter(>20mm)	25.6	12.98	9.89	2.7
T3	T3-3122	CL3	manuport	24.45	17.34	12.9	6.7
T3	T3-3126	CL3	flake	27.36	21.55	5.52	2.3
T3	T3-3127	CL3	shatter(>20mm)	23.36	19.51	13.44	4.4
T3	T3-3128	CL3	shatter(>20mm)	50.95	38.76	16.63	40.2
T3	T3-3129	CL3	shatter(>20mm)	47.94	33.94	33.74	43.8
T3	T3-313	CL1a	shatter(>20mm)	24.78	15.93	10.45	2.8
T3	T3-3130	CL3	flake	20.61	20.56	4.65	1.8
T3	T3-3131	CL3	shatter(>20mm)	37.17	19.11	13.07	8.9
T3	T3-3132	CL3	shatter(>20mm)	23.19	12.77	10.91	7
T3	T3-3133	CL3	shatter(>20mm)	32.61	23.28	13.21	7.4
T3	T3-3134	CL3	flake	27.15	14.92	7.35	2.7
T3	T3-3135	CL3	shatter(>20mm)	40.49	40.96	11.92	25.9
T3	T3-3141	CL3	shatter(>20mm)	25.45	21.02	14.72	6.6
T3	T3-3146	CL2	shatter(>20mm)	59.32	24.47	18.26	26
T3	T3-3148	CL3	shatter(>20mm)	27.65	18.37	16.67	12.1
T3	T3-3149	CL3	shatter(>20mm)	40.48	15.9	14.52	9.3
T3	T3-315	CL1a	shatter(>20mm)	25.64	12.97	5.7	2.1
T3	T3-3150	CL3	core	31.22	43.51	23.38	35.2
T3	T3-3151	CL3	shatter(>20mm)	29.21	16.68	10	4.7
T3	T3-3152	CL3	flake	25.64	19.05	5.38	2.9
T3	T3-3153	CL3	shatter(>20mm)	24.76	17.14	18.98	8.3
T3	T3-3154	CL3	core	35.17	33.62	19.9	22.4
T3	T3-3155	CL3	shatter(>20mm)	21.88	14.37	9.25	2
T3	T3-3156	CL3	shatter(>20mm)	22.06	17.14	11.65	4
T3	T3-3157	CL3	manuport	50.66	30.84	23.2	54.2
T3	T3-3158	CL3	flake	21.36	19.7	5.54	2.8
T3	T3-3160	CL3	shatter(>20mm)	22.03	14.38	10.05	3.8
T3	T3-3161	CL3	flake	32.3	17.78	8.11	3.7
T3	T3-3162	CL3	flake	19.62	19.28	5.52	2
T3	T3-3168	CL3	manuport	26.95	13.54	13.75	6.7
T3	T3-3169	CL3	flake	48.01	39.67	13.92	26.6
T3	T3-317	CL1a	shatter(>20mm)	28.9	21.98	17.7	14
T3	T3-3170	CL3	flake	30.84	24.7	10.3	7.9
T3	T3-3172	CL3	flake	24.83	20.29	4.67	2.6
T3	T3-3173	CL3	flake	27.79	20.82	4.51	3.4
T3	T3-3174	CL3	core	69.76	49.26	23.96	84.7
T3	T3-3175	CL3	flake	22.66	24.22	8.5	6.5
T3	T3-3176	CL3	flake	36.64	35.27	11.27	14.2
T3	T3-3178	CL3	shatter(>20mm)	28.4	15.51	11.42	5.3
T3	T3-3179	CL3	core	36.03	24.16	20.1	25
T3	T3-3181	CL3	flake	25.71	23.84	4.17	2.3
T3	T3-319	CL1a	shatter(>20mm)	38.07	30.18	18.37	25.3
T3	T3-3194	CL3	shatter(>20mm)	26.38	20.93	8.58	5.1
T3	T3-3195	CL3	shatter(>20mm)	46.11	33.89	22.06	42.6
T3	T3-320	CL1a	shatter(>20mm)	26.18	12.59	11.02	4.5
T3	T3-3207	CL3	core	35.95	22.02	29.64	33.9
T3	T3-3209	CL3	shatter(>20mm)	39.03	20.81	17.23	18.17
T3	T3-3212	CL3	flake	41.63	33.09	10.7	14.4
T3	T3-3215	CL3	shatter(>20mm)	24.08	13.35	8.82	2.1
T3	T3-3217	CL3	shatter(>20mm)	24.59	19.55	13.21	5.9
T3	T3-322	CL1a	shatter(>20mm)	48.3	30.81	15.25	25.8
T3	T3-3220	CL3	flake	24.17	15.69	7.12	2.3
T3	T3-3224	CL3	shatter(>20mm)	27.06	20.81	4.14	3.2
T3	T3-3227	CL3	shatter(>20mm)	23.93	12.92	9.77	3.9
T3	T3-3228	CL3	flake	30.65	24.61	5.48	4.3
T3	T3-3229	CL3	shatter(>20mm)	34.53	23.89	15.82	12.1
T3	T3-323	CL1a	shatter(>20mm)	21.73	13.51	12.88	5.6
T3	T3-3230	CL3	shatter(>20mm)	22.25	20.66	10.5	4.8
T3	T3-3231	CL3	shatter(>20mm)	27.83	32.66	4.77	6
T3	T3-3236	CL3	core	24	38.98	55.94	161.2
T3	T3-3239	CL3	shatter(>20mm)	27.83	23.82	12.06	7.5
T3	T3-324	CL1a	shatter(>20mm)	23.68	21.06	9.32	5.3
T3	T3-3240	CL3	flake	30.44	28.8	10.33	8.7
T3	T3-3241	CL3	shatter(>20mm)	31.05	8.32	5.14	1.3
T3	T3-3242	CL3	shatter(>20mm)	31.42	22.28	11.88	9.6
T3	T3-3243	CL3	flake	26.32	21.38	13.23	8.23
T3	T3-3244	CL3	shatter(>20mm)	31.04	29.22	10.99	13.5
T3	T3-3245	CL3	flake	26.37	16.77	8.61	3.5
T3	T3-3247	CL3	shatter(>20mm)	22.09	19.15	5.57	2.3
T3	T3-3249	CL3	flake	24.7	14.83	7.49	2.8
T3	T3-325	CL1a	manuport	45.13	34.62	18.08	44.4
T3	T3-3250	CL3	shatter(>20mm)	42.21	29	19.41	18.1
T3	T3-3252	CL3	flake	34.79	21.68	10.72	7
T3	T3-3253	CL3	flake	43.31	29.37	18.17	18.5
T3	T3-3257	CL3	flake	30.07	20.36	9.25	5.6
T3	T3-3258	CL3	shatter(>20mm)	24.31	13.27	12.74	4.84
T3	T3-326	CL1a	shatter(>20mm)	35.21	18.97	18.15	12
T3	T3-3260	CL3	core	67.51	60.16	30.72	168.6
T3	T3-3261	CL3	shatter(>20mm)	32.48	25.49	15.67	10.38
T3	T3-3262	CL3	flake	28.29	22.66	7.2	3.9
T3	T3-3263	CL3	shatter(>20mm)	32.6	21.07	15.54	8.5
T3	T3-3264	CL3	shatter(>20mm)	29.21	15.93	12.13	6
T3	T3-3266	CL3	flake	27.17	13.73	8.49	2.8
T3	T3-3267	CL3	shatter(>20mm)	30.65	25.26	11.22	11.6
T3	T3-3268	CL3	shatter(>20mm)	44.97	17.12	18.92	14.8
T3	T3-327	CL1a	shatter(>20mm)	18.26	9.88	7.58	1.5
T3	T3-3270	CL3	manuport	99.85	54.03	41.31	255.8
T3	T3-3271	CL3	shatter(>20mm)	29.67	18.67	15.82	11.6
T3	T3-3272	CL3	shatter(>20mm)	21.66	28.06	19.39	13
T3	T3-328	CL1a	shatter(>20mm)	43.83	23.74	15.53	14.9
T3	T3-3286	CL3	shatter(>20mm)	24.13	23.96	19.1	16.9
T3	T3-3289	CL3	shatter(>20mm)	24.53	17.18	7.61	2.8
T3	T3-329	CL1a	shatter(>20mm)	21.81	18.58	14.16	7.1
T3	T3-3290	CL3	shatter(>20mm)	51.81	25.94	17.55	18.8
T3	T3-3291	CL3	shatter(>20mm)	26.97	23.08	4.68	3.8
T3	T3-3292	CL3	shatter(>20mm)	23.39	25.71	9.07	4.4
T3	T3-3293	CL3	flake	33.54	28.58	8.3	8.3
T3	T3-3297	CL3	flake	43.88	26.59	13.23	13
T3	T3-3298	CL3	shatter(>20mm)	32.82	29.61	15.41	25
T3	T3-3299	CL3	shatter(>20mm)	21.91	15.41	10.29	1.9
T3	T3-330	CL1a	shatter(>20mm)	20.77	18.48	7.7	2.9
T3	T3-3300	CL3	flake	21.86	26.69	12.48	5.3
T3	T3-3301	CL3	flake	26.16	17.63	8.03	2.3
T3	T3-3308	CL3	core	104.16	107.83	60.19	978.6
T3	T3-3309	CL3	shatter(>20mm)	35.53	19.02	19.38	12.8
T3	T3-331	CL1a	shatter(>20mm)	21.55	12.19	6.38	1.7
T3	T3-3310	CL3	flake	28.72	18.22	6.36	3.35
T3	T3-3315	CL3	shatter(>20mm)	52.94	32.16	5.9	14.9
T3	T3-3316	CL3	core	40.95	40.42	22.55	39.61
T3	T3-3321	CL3	flake	35.8	28.34	10.8	10.1
T3	T3-3322	CL3	shatter(>20mm)	23.57	23.8	8.72	2.7
T3	T3-3323	CL3	flake	32.96	12.69	13.43	5.6
T3	T3-3324	CL3	shatter(>20mm)	29.95	19.11	9.11	5.1
T3	T3-3325	CL3	shatter(>20mm)	40.56	38.75	21.17	35.8
T3	T3-3326	CL3	shatter(>20mm)	31.84	25.41	19.92	27.9
T3	T3-3327	CL3	shatter(>20mm)	56.29	25.11	15.53	21.09
T3	T3-3328	CL3	flake	33.06	33.39	19.03	21.4
T3	T3-3329	CL3	shatter(>20mm)	29.42	26.67	14.04	7.3
T3	T3-3349	CL3	shatter(>20mm)	13.57	13.45	6.05	1.85
T3	T3-336	CL1a	shatter(>20mm)	38.87	21.63	10.25	9.5
T3	T3-3380	CL3	core	35.05	34.95	24.9	18.5
T3	T3-3381	CL3	flake	30.13	26.94	9.27	8.9
T3	T3-3382	CL3	shatter(>20mm)	42.49	29.21	19.57	21.1
T3	T3-3383	CL3	shatter(>20mm)	21.31	14.97	6	1.7
T3	T3-3384	CL3	shatter(>20mm)	39.54	20.58	9.58	7.6
T3	T3-3385	CL3	flake	32.67	20.36	6.1	3.7
T3	T3-3387	CL3	flake	62.82	46.64	13.51	47.4
T3	T3-3389	CL3	flake	21.79	19.33	8.52	2.5
T3	T3-339	CL1a	shatter(>20mm)	21.17	16.63	8.61	3.6
T3	T3-3390	CL3	shatter(>20mm)	24.07	9.45	6.6	1.7
T3	T3-3391	CL3	flake	29.1	12.84	6.8	2.5
T3	T3-3395	CL3	flake	35.82	31.23	13.31	13.3
T3	T3-3396	CL3	shatter(>20mm)	28.72	23.52	13.9	7
T3	T3-3397	CL3	shatter(>20mm)	77.2	28.62	18.94	45.8
T3	T3-3400	CL3	manuport	46.72	40.16	29.55	80.2
T3	T3-3401	CL3	shatter(>20mm)	30.89	33.01	14.72	16.5
T3	T3-3403	CL3	shatter(>20mm)	29.85	20.34	15.21	7.5
T3	T3-3404	CL3	shatter(>20mm)	26	20.76	10.59	4.9
T3	T3-341	CL1a	shatter(>20mm)	23.59	18.12	16.16	8.5
T3	T3-3411	CL3	flake	24.23	21.76	5.81	2.9
T3	T3-3413	CL3	core	40.91	36.05	22.72	34.1
T3	T3-3417	CL3	core	47.99	30.21	43.92	85
T3	T3-342	CL1a	shatter(>20mm)	37.43	30.09	21.18	38.5
T3	T3-3420	CL3	shatter(>20mm)	37.67	30.59	31.19	36.5
T3	T3-3425	CL3	shatter(>20mm)	21.72	17.23	19.71	8.6
T3	T3-3427	CL3	shatter(>20mm)	57.57	53.45	28.14	112.7
T3	T3-3428	CL3	core	57.68	36.13	82.8	167.4
T3	T3-3430	CL3	flake	23.31	24.21	8.69	5
T3	T3-3434	CL3	shatter(>20mm)	28.99	16.06	13.16	4
T3	T3-3435	CL3	flake	35.35	23.34	8.19	6.1
T3	T3-3436	CL3	shatter(>20mm)	23.36	18.43	9.58	5.5
T3	T3-345	CL1a	shatter(>20mm)	20.29	11.59	6.92	1.5
T3	T3-348	CL1a	shatter(>20mm)	43.08	27.37	23.04	38.5
T3	T3-349	CL1a	core	33.59	24.75	9.09	8.8
T3	T3-3499	CL3	flake	26.34	22.98	12.49	6.6
T3	T3-350	CL1a	shatter(>20mm)	33.24	24.86	11.51	13.5
T3	T3-3500	CL3	flake	26.62	13.9	6.16	1.8
T3	T3-3501	CL3	flake	26.52	22.81	8.12	4.1
T3	T3-3502	CL3	shatter(>20mm)	19.81	20.82	10.71	4.3
T3	T3-3503	CL3	flake	29.1	23.83	9.44	6.9
T3	T3-3504	CL3	flake	25.67	17.88	6.59	2.9
T3	T3-3505	CL3	shatter(>20mm)	36.15	22.9	9.36	8.2
T3	T3-3506	CL3	flake	26.65	13.92	4.3	1.5
T3	T3-3507	CL3	flake	35.81	30.21	14.35	15.8
T3	T3-3508	CL3	shatter(>20mm)	28.03	21.1	14.59	7.3
T3	T3-3509	CL3	shatter(>20mm)	71.06	39.88	13.91	43.95
T3	T3-351	CL1a	core	50.71	36.29	53.58	148.9
T3	T3-3510	CL3	core	58.76	23.74	46.45	55.9
T3	T3-3511	CL3	flake	28.43	24.71	6.45	3.68
T3	T3-3512	CL3	flake	19.18	21.43	8.44	3.4
T3	T3-3513	CL3	flake	23.23	22.17	6.96	3.2
T3	T3-3514	CL3	flake	23.88	22.73	12.03	5
T3	T3-3515	CL3	shatter(>20mm)	36.15	18.89	10.71	4.8
T3	T3-3516	CL3	flake	33.35	16.38	8.21	5.5
T3	T3-3517	CL3	shatter(>20mm)	24.03	17.46	9.46	3.4
T3	T3-3518	CL3	shatter(>20mm)	22.53	20.78	9.23	3.6
T3	T3-3519	CL3	shatter(>20mm)	26.85	13.71	11.83	4.1
T3	T3-352	CL1a	shatter(>20mm)	24.13	17.63	17.09	6.6
T3	T3-3520	CL3	shatter(>20mm)	27.53	14.16	6.58	2.4
T3	T3-3521	CL3	shatter(>20mm)	26.12	13.08	7.14	2.1
T3	T3-3522	CL3	shatter(>20mm)	24.2	13.55	6	1.6
T3	T3-3523	CL3	flake	38.52	16.95	7.79	4.3
T3	T3-3524	CL3	flake	44.53	41.26	12.11	18.43
T3	T3-3526	CL3	core	32.58	41.42	30.67	78
T3	T3-3527	CL3	shatter(>20mm)	65.14	65.89	46.23	218.9
T3	T3-3528	CL3	core	57.01	57.02	23.57	116.8
T3	T3-3529	CL3	core	46.41	25.62	49.13	100
T3	T3-353	CL1a	flake	20.89	20.8	7.82	3.2
T3	T3-3530	CL3	core	36.04	24.87	19.34	16.2
T3	T3-3531	CL3	flake	44.15	23.95	18.41	12.5
T3	T3-3533	CL3	shatter(>20mm)	43.96	27.4	9.47	16
T3	T3-3534	CL3	shatter(>20mm)	21.71	18.41	13.83	7.6
T3	T3-3535	CL3	shatter(>20mm)	26.35	16.99	9.38	4.2
T3	T3-3536	CL3	flake	24.55	24.09	7.19	4.8
T3	T3-3537	CL3	flake	30.24	12	9.62	3.5
T3	T3-3538	CL3	flake	46.57	27.1	19.38	15.4
T3	T3-3539	CL3	shatter(>20mm)	35.06	21.67	25.4	10.6
T3	T3-354	CL1a	flake	20.87	18.01	9.47	3.3
T3	T3-3540	CL3	shatter(>20mm)	25.57	18.41	10.57	5.1
T3	T3-3541	CL3	shatter(>20mm)	19.49	17.31	14.02	5.3
T3	T3-3542	CL3	flake	25.04	19.13	8.22	4.7
T3	T3-3543	CL3	shatter(>20mm)	26.06	19.81	13.54	6.2
T3	T3-3544	CL3	shatter(>20mm)	25.69	17.73	10.94	5
T3	T3-3545	CL3	core	18.61	30.95	18.68	11
T3	T3-3546	CL3	flake	41.29	36.46	13.73	17.2
T3	T3-3547	CL3	shatter(>20mm)	22.21	20.95	19.3	8.32
T3	T3-3548	CL3	flake	49.67	34.79	19.78	26.72
T3	T3-3549	CL3	core	84.09	70.28	28.28	281.3
T3	T3-355	CL1a	shatter(>20mm)	28.48	16.61	17.97	10
T3	T3-3550	CL3	flake	26.74	15.59	8.17	2.7
T3	T3-3551	CL3	shatter(>20mm)	25.2	17.98	14.7	8.7
T3	T3-3552	CL3	shatter(>20mm)	24.03	22.3	15.41	8.5
T3	T3-3553	CL3	flake	48.46	21.23	8.78	7.6
T3	T3-3554	CL3	flake	23.34	23.34	4.9	2.5
T3	T3-3555	CL3	manuport	80.66	65.57	51.55	415.7
T3	T3-3556	CL3	shatter(>20mm)	35.63	24.84	19.71	13.6
T3	T3-3557	CL3	core	73.29	49.93	45.29	181.4
T3	T3-3558	CL3	shatter(>20mm)	28.96	19.75	9.35	5.8
T3	T3-3559	CL3	core	38.01	28.65	22.38	25.3
T3	T3-3560	CL3	shatter(>20mm)	45.81	32.35	28.67	62.5
T3	T3-3561	CL3	flake	20.92	19.2	9.9	3
T3	T3-3562	CL3	shatter(>20mm)	26.56	15.02	8.48	3.1
T3	T3-3563	CL3	shatter(>20mm)	55.05	32.61	18.52	41.9
T3	T3-3569	CL3	shatter(>20mm)	31.28	15.36	8.02	3.35
T3	T3-357	CL1a	manuport	40.16	30.8	19.3	36.2
T3	T3-3579	CL3	shatter(>20mm)	33.44	13.42	14.18	21.9
T3	T3-358	CL1a	shatter(>20mm)	40.85	20.63	12.34	10.9
T3	T3-3582	CL3	shatter(>20mm)	55.02	45.53	20.78	60.2
T3	T3-3587	CL3	shatter(>20mm)	21.68	16.99	16.5	5.7
T3	T3-3588	CL3	shatter(>20mm)	33.05	18.88	14.83	8
T3	T3-359	CL1a	shatter(>20mm)	25.41	13.51	10.02	3.1
T3	T3-3592	CL3	shatter(>20mm)	22.39	13.48	9.91	2.4
T3	T3-3593	CL3	shatter(>20mm)	24.28	13.77	14.17	4.3
T3	T3-3594	CL3	shatter(>20mm)	62.16	21.94	18.86	36.5
T3	T3-3595	CL3	shatter(>20mm)	27.28	14.77	13.31	4
T3	T3-360	CL1a	shatter(>20mm)	34.18	29.46	18.68	22.8
T3	T3-3606	CL3	flake	38.69	16.8	4.86	2.64
T3	T3-3607	CL3	shatter(>20mm)	29.27	15.08	8.99	4.4
T3	T3-3609	CL3	shatter(>20mm)	38.57	23.27	15.34	15.2
T3	T3-364	CL1a	core	36.32	38.88	26.43	52.9
T3	T3-3648	CL3	manuport	37.38	25.78	12.63	16.4
T3	T3-3651	CL3	shatter(>20mm)	29.76	12.62	12.41	5.2
T3	T3-3652	CL3	shatter(>20mm)	51.07	31.75	13.74	30.2
T3	T3-3653	CL3	core	69.23	51.3	44.28	115.1
T3	T3-3656	CL3	shatter(>20mm)	18.82	14.03	12.06	6.2
T3	T3-3657	CL3	shatter(>20mm)	28.43	12.93	4.13	1.63
T3	T3-3658	CL3	flake	27.45	24.02	7.58	5
T3	T3-366	CL1a	manuport	74.93	50.03	28.71	128.4
T3	T3-3660	CL3	core	45.93	42.68	33.47	109.7
T3	T3-367	CL1a	shatter(>20mm)	23.96	23.8	12.79	10
T3	T3-3684	CL3	shatter(>20mm)	33.16	23.04	10.64	18
T3	T3-3685	CL3	flake	21.89	22.18	9.23	4.1
T3	T3-3686	CL3	manuport	33.62	31.2	20.59	26.5
T3	T3-3688	CL3	shatter(>20mm)	43.57	30.34	23.89	34.3
T3	T3-3689	CL3	shatter(>20mm)	28.27	21.03	11.24	5
T3	T3-369	CL1a	shatter(>20mm)	20.32	13.2	9.24	2.2
T3	T3-3690	CL3	manuport	35.57	27.38	17.62	14.9
T3	T3-3691	CL3	shatter(>20mm)	27.1	21.12	8.53	4.2
T3	T3-3692	CL3	shatter(>20mm)	24.7	14.56	14.27	7.3
T3	T3-3693	CL3	flake	23.34	19.1	8.96	4.5
T3	T3-3694	CL3	shatter(>20mm)	26.95	21.74	11.1	7.1
T3	T3-3695	CL3	shatter(>20mm)	22.07	20.67	10.29	4.8
T3	T3-3696	CL3	shatter(>20mm)	35.22	27.05	12.58	13.2
T3	T3-3697	CL3	shatter(>20mm)	55.16	33.41	12.42	33.9
T3	T3-3698	CL3	flake	32.26	16.86	5.15	2.91
T3	T3-3699	CL3	shatter(>20mm)	25.81	10.44	3.86	0.9
T3	T3-37	CL1a	shatter(>20mm)	39.34	37.26	19.97	37.4
T3	T3-370	CL1a	shatter(>20mm)	32.74	16.76	13.1	9.6
T3	T3-3700	CL3	flake	31.86	16.11	13.82	7.6
T3	T3-3701	CL3	core	39.27	38.09	12.06	16.6
T3	T3-3702	CL3	shatter(>20mm)	24.38	19.74	10.03	3.8
T3	T3-3703	CL3	flake	29.83	20.91	9.8	6.1
T3	T3-3704	CL3	flake	30.62	18.64	10.53	5.7
T3	T3-3705	CL3	shatter(>20mm)	37.98	21.75	16.19	13.1
T3	T3-3706	CL3	shatter(>20mm)	39.52	31.22	26.15	48.3
T3	T3-3707	CL3	shatter(>20mm)	33.75	23.41	22.11	30
T3	T3-3708	CL3	shatter(>20mm)	25.22	15.72	10.6	3.2
T3	T3-3709	CL3	shatter(>20mm)	27.51	18.14	12.49	5.8
T3	T3-371	CL1a	shatter(>20mm)	22.43	21.68	17.42	11.7
T3	T3-3710	CL3	shatter(>20mm)	21.11	15.53	5.59	2.9
T3	T3-3711	CL3	shatter(>20mm)	28.78	16.85	10.57	3.7
T3	T3-3712	CL3	shatter(>20mm)	28.69	13.27	8.96	3.1
T3	T3-3714	CL3	shatter(>20mm)	30.35	29.25	18.39	17
T3	T3-3715	CL3	shatter(>20mm)	21.77	20.55	7.65	2.3
T3	T3-3716	CL3	shatter(>20mm)	22.39	20.49	9.22	3.2
T3	T3-3717	CL3	flake	22.72	18.74	5.55	3.2
T3	T3-3718	CL3	shatter(>20mm)	28.83	22.78	8.3	4.4
T3	T3-3719	CL3	shatter(>20mm)	25.79	25.52	7.64	5.3
T3	T3-372	CL1a	shatter(>20mm)	47.3	42.28	21.84	63.4
T3	T3-3720	CL3	shatter(>20mm)	28.53	15.94	15.45	9.5
T3	T3-3721	CL3	flake	26.98	21.35	6.31	3.5
T3	T3-3722	CL3	core	30.49	21.3	15.62	7.9
T3	T3-3723	CL3	flake	25.39	28.1	9.04	8.2
T3	T3-3724	CL3	shatter(>20mm)	27	25.48	10.6	8.7
T3	T3-3725	CL3	flake	18.97	22.46	5.55	2.1
T3	T3-3726	CL3	flake	42.02	30.63	20.32	25.6
T3	T3-3727	CL3	flake	41.14	30	15.79	20.3
T3	T3-3728	CL3	shatter(>20mm)	34.98	30.46	19.52	28.1
T3	T3-3729	CL3	shatter(>20mm)	23.03	19.47	13.68	6.6
T3	T3-3730	CL3	shatter(>20mm)	22.9	14.89	12.12	4.2
T3	T3-3732	CL3	shatter(>20mm)	51.07	43.14	18.99	56.5
T3	T3-3734	CL3	shatter(>20mm)	101.55	58.93	44.49	427
T3	T3-3735	CL3	shatter(>20mm)	36.61	18.39	14.01	8.4
T3	T3-3736	CL3	shatter(>20mm)	34.37	29.12	11.44	10
T3	T3-3737	CL3	flake	30.1	27.03	10.8	7.9
T3	T3-374	CL1a	shatter(>20mm)	49.71	37.32	17.84	58.9
T3	T3-376	CL1a	shatter(>20mm)	32.99	17.5	16.99	13.7
T3	T3-378	CL1a	core	37.78	22.73	21.44	21.7
T3	T3-379	CL1b	flake	36.68	33.48	10.74	16.4
T3	T3-380	CL1a	core	61.09	40.77	32.49	72.1
T3	T3-381	CL1a	shatter(>20mm)	20.22	17.64	9.6	4.6
T3	T3-382	CL1a	shatter(>20mm)	27.49	22.95	13.33	8.2
T3	T3-3824	CL3	flake	34.53	21.26	7.6	5
T3	T3-3829	CL3	flake	23.93	20.18	3.15	1.5
T3	T3-383	CL1a	shatter(>20mm)	40.21	30.15	27.61	43.2
T3	T3-3839	CL3	shatter(>20mm)	31.51	19.47	20.55	17.5
T3	T3-384	CL1a	shatter(>20mm)	23.83	14.38	8.91	4.8
T3	T3-3841	CL3	flake	57.41	43.63	15.35	40.2
T3	T3-3842	CL3	shatter(>20mm)	29.29	25.97	6.85	6.7
T3	T3-3843	CL3	shatter(>20mm)	37.85	37.77	21.27	37
T3	T3-3844	CL3	shatter(>20mm)	28.31	19.62	12.49	5.6
T3	T3-3845	CL3	shatter(>20mm)	37.13	32.56	14.51	19
T3	T3-3846	CL3	flake	50.1	30.44	13.38	28
T3	T3-3847	CL3	core	44.34	33.74	16.12	30.7
T3	T3-3848	CL3	flake	23.17	19.71	6.76	3.7
T3	T3-3849	CL3	shatter(>20mm)	34.39	28.59	20.15	20
T3	T3-3850	CL3	shatter(>20mm)	26.8	21.74	9.5	5.4
T3	T3-3851	CL3	flake	35.97	23.36	13.18	8.5
T3	T3-3852	CL3	core	60.78	72.53	46.65	275.4
T3	T3-3853	CL3	manuport	31.11	34.11	31.94	47.3
T3	T3-3854	CL3	shatter(>20mm)	22.16	20.36	15.03	10.5
T3	T3-3855	CL3	shatter(>20mm)	46.51	24.73	14.21	16.86
T3	T3-3857	CL3	core	51.41	53.75	55.32	200.2
T3	T3-3858	CL3	shatter(>20mm)	51.55	50.6	21.09	53.1
T3	T3-3859	CL3	core	63.67	46.69	41.67	140.4
T3	T3-3861	CL3	manuport	49.71	51.42	23.04	78
T3	T3-3862	CL3	shatter(>20mm)	39.48	26.32	18.01	19.8
T3	T3-3864	CL3	shatter(>20mm)	27.44	17.26	13.58	3.1
T3	T3-3865	CL3	flake	70.55	40.89	18.04	75.5
T3	T3-3867	CL3	flake	33.3	33.27	15.5	18
T3	T3-3868	CL3	flake	22.3	17.22	6.12	2.3
T3	T3-387	CL1a	flake	24.03	22.29	11.37	6.9
T3	T3-3870	CL3	flake	30.36	36.38	8.45	8.8
T3	T3-3871	CL3	flake	41.55	35.4	13.46	15.7
T3	T3-3872	CL3	shatter(>20mm)	49.12	30.09	12.96	22.71
T3	T3-3873	CL3	shatter(>20mm)	33.45	26.48	18.63	23.1
T3	T3-3874	CL3	shatter(>20mm)	30.42	11.39	9.96	4.3
T3	T3-3875	CL3	shatter(>20mm)	42.26	27.65	14.29	16.9
T3	T3-3876	CL3	hammer	77.08	60.76	37.17	168.5
T3	T3-3877	CL3	shatter(>20mm)	29.19	19.08	10.49	6.2
T3	T3-3878	CL3	shatter(>20mm)	37.11	24.66	11.95	12.1
T3	T3-3879	CL3	shatter(>20mm)	33.94	9.01	5.47	2
T3	T3-3880	CL3	shatter(>20mm)	22.05	13.11	5.79	1.3
T3	T3-3882	CL3	flake	22.44	19.03	7.45	2.5
T3	T3-3883	CL3	shatter(>20mm)	37.44	38.11	16.54	20.2
T3	T3-3884	CL3	shatter(>20mm)	25.76	19.38	16.12	5.3
T3	T3-3885	CL3	shatter(>20mm)	26.03	18.53	10.26	3.8
T3	T3-3886	CL3	shatter(>20mm)	32.41	16.28	8.42	3.9
T3	T3-3887	CL3	core	26.66	26.04	26.65	20
T3	T3-3888	CL3	flake	50.3	48.44	21.99	48.1
T3	T3-3889	CL3	core	39.89	21	19.25	11.4
T3	T3-389	CL1a	shatter(>20mm)	50.75	37.59	35.73	69.9
T3	T3-3890	CL3	flake	32.28	29.56	9.99	6.35
T3	T3-3891	CL3	flake	24.91	24.19	10.16	7.1
T3	T3-3892	CL3	flake	26.82	13.23	8.45	2
T3	T3-3893	CL3	shatter(>20mm)	39.04	19.17	10.59	7.76
T3	T3-3894	CL3	flake	48.86	32.35	18.76	30.5
T3	T3-3895	CL3	shatter(>20mm)	38.23	16.76	7.37	3.6
T3	T3-3896	CL3	shatter(>20mm)	39.76	23.73	16.53	18.1
T3	T3-3897	CL3	shatter(>20mm)	29.24	22.55	10.14	5.5
T3	T3-3898	CL3	manuport	115.27	72.77	46.32	509.8
T3	T3-3899	CL3	shatter(>20mm)	47.56	24.11	12.84	12.4
T3	T3-39	CL1a	shatter(>20mm)	46.43	31.38	20.02	37.1
T3	T3-390	CL1a	core	41.39	18.32	15.03	14.4
T3	T3-3901	CL3	flake	31.05	20.75	18.55	10.3
T3	T3-3902	CL3	flake	35.19	15.47	9.66	4.1
T3	T3-3903	CL3	flake	20.82	14.67	4.29	1.04
T3	T3-3904	CL3	flake	30.64	30.75	11.27	12
T3	T3-3905	CL3	flake	28.23	23.3	7.61	4.3
T3	T3-3906	CL3	flake	58.01	32.37	18.13	29.9
T3	T3-3907	CL3	flake	47.81	27.33	14.71	28.1
T3	T3-3908	CL3	shatter(>20mm)	28.83	19.9	14.84	11.5
T3	T3-3909	CL3	core	43.55	36.02	11.28	19.9
T3	T3-391	CL1a	manuport	44.43	29.45	26.33	52.7
T3	T3-3911	CL3	flake	25.22	22.04	11.96	5.7
T3	T3-3912	CL3	flake	29.41	24.26	7.62	4.7
T3	T3-3913	CL3	shatter(>20mm)	24.41	22.17	12.81	5.6
T3	T3-3914	CL3	shatter(>20mm)	33.1	22.1	22.87	26.1
T3	T3-3915	CL3	flake	23.17	17.57	5.52	2.2
T3	T3-3916	CL3	shatter(>20mm)	53.02	31.29	23.93	46.2
T3	T3-3918	CL3	shatter(>20mm)	37.25	22.89	25.45	23.9
T3	T3-3919	CL3	flake	27.9	20.97	12.25	7.6
T3	T3-392	CL1a	shatter(>20mm)	35.84	23.16	13.27	15
T3	T3-3920	CL3	shatter(>20mm)	38.85	22.53	12.57	10.8
T3	T3-3921	CL3	flake	45.82	29.73	7.03	10.5
T3	T3-395	CL1a	core	25.89	36.76	43.37	39.5
T3	T3-398	CL1a	shatter(>20mm)	60.52	40.26	20.84	62.7
T3	T3-399	CL1a	flake	31.62	21.43	10.66	8
T3	T3-3992	CL3	shatter(>20mm)	36.55	28.98	4.33	3.4
T3	T3-3993	CL3	core	43.37	32.09	25.5	35
T3	T3-3995	CL3	flake	34.53	34.51	5.47	6.2
T3	T3-3996	CL3	core	25.97	16.33	30.34	9.9
T3	T3-3998	CL3	flake	35.26	28.94	8.89	9.75
T3	T3-3999	CL3	flake	29.28	27.96	11.85	8.7
T3	T3-400	CL1a	shatter(>20mm)	23.78	14.7	5.12	3.1
T3	T3-4000	CL3	shatter(>20mm)	23.47	13.69	7.87	2.4
T3	T3-4001	CL3	flake	25.28	27.3	5.34	3.2
T3	T3-4002	CL3	shatter(>20mm)	28.96	17.47	9.54	4.6
T3	T3-4003	CL3	shatter(>20mm)	40.16	34.39	21.28	30.5
T3	T3-4004	CL3	shatter(>20mm)	31.7	16.02	10.53	5.6
T3	T3-4005	CL3	flake	34.66	17.66	14.25	6.3
T3	T3-4006	CL3	core	23.77	34.31	44.43	43
T3	T3-4008	CL3	core	44.13	51.87	61.58	161
T3	T3-4009	CL3	flake	58.21	30.74	17.72	36.8
T3	T3-401	CL1a	shatter(>20mm)	29.68	31.93	22.66	31.7
T3	T3-4012	CL3	shatter(>20mm)	35.08	22.11	8.72	6.5
T3	T3-4013	CL3	core	39.21	41.82	39.37	76.3
T3	T3-4015	CL3	flake	28.47	26.97	11.4	6.1
T3	T3-4017	CL3	shatter(>20mm)	23.87	15.53	10.74	3.9
T3	T3-4018	CL3	flake	31.71	14.2	10.54	4.6
T3	T3-4023	CL3	shatter(>20mm)	22.72	22.5	12.31	6.8
T3	T3-4026	CL3	flake	22.76	19.17	8.24	1.6
T3	T3-4029	CL3	core	44.16	48.86	26.04	64
T3	T3-403	CL1a	flake	21.05	18.97	4.52	2.7
T3	T3-4030	CL3	shatter(>20mm)	41.27	19.38	14.08	10.3
T3	T3-4032	CL3	shatter(>20mm)	29.64	18.52	14.63	9.36
T3	T3-4033	CL3	flake	38.23	31.36	8.61	11.3
T3	T3-4034	CL3	core	36.27	17.78	33.94	20.4
T3	T3-4036	CL3	manuport	30.27	28.72	21.32	17.82
T3	T3-4037	CL3	manuport	42.87	28.58	17.18	19.6
T3	T3-4039	CL3	shatter(>20mm)	35.38	25.62	13.23	13.4
T3	T3-404	CL1a	shatter(>20mm)	21.12	15.58	9.96	4
T3	T3-4047	CL3	shatter(>20mm)	53.78	32.49	18.1	49.9
T3	T3-4048	CL3	flake	21.52	16.11	4.71	1.5
T3	T3-405	CL1a	shatter(>20mm)	44.66	39.29	20.22	46.4
T3	T3-4052	CL3	flake	25.85	15.27	10.17	3.8
T3	T3-4053	CL3	shatter(>20mm)	34.93	23.84	8.43	6.76
T3	T3-4054	CL3	shatter(>20mm)	30.44	18.84	9.59	6.34
T3	T3-4055	CL3	flake	39.05	37.21	6.33	8.8
T3	T3-4057	CL3	flake	28.07	21.89	12.61	6.1
T3	T3-4059	CL3	flake	23.33	21.11	11.01	3.8
T3	T3-4060	CL3	shatter(>20mm)	45.02	27.41	14.3	12.3
T3	T3-4061	CL3	flake	32.75	31.36	7.25	10.3
T3	T3-4062	CL3	shatter(>20mm)	33.23	20.23	8.22	7.7
T3	T3-408	CL1a	shatter(>20mm)	78.26	48.93	16.58	64.7
T3	T3-4089	CL3	shatter(>20mm)	36.53	34.53	12.77	15.2
T3	T3-409	CL1a	shatter(>20mm)	22.43	14.07	6.5	1.6
T3	T3-4090	CL3	flake	62.18	54.93	14.58	58.4
T3	T3-4091	CL3	shatter(>20mm)	22.32	23.92	13.14	6.9
T3	T3-4092	CL3	flake	54.3	33.75	13.55	25.1
T3	T3-4093	CL3	shatter(>20mm)	25.13	18.89	11.57	5.6
T3	T3-4094	CL3	shatter(>20mm)	24.77	20.09	10.87	4.8
T3	T3-4096	CL3	shatter(>20mm)	61.07	40.26	16.04	39.2
T3	T3-4097	CL3	shatter(>20mm)	40.04	26.74	20.41	26.6
T3	T3-4102	CL3	flake	21.36	18.96	4.27	2.5
T3	T3-4104	CL3	flake	52.1	61.66	23.39	71.6
T3	T3-4105	CL3	manuport	34.39	35.49	22.29	28.8
T3	T3-4106	CL3	shatter(>20mm)	34.16	31.31	8.95	11.3
T3	T3-4107	CL3	shatter(>20mm)	54.29	28.81	21.25	46.2
T3	T3-4109	CL3	shatter(>20mm)	28.37	18.27	9.35	7.31
T3	T3-411	CL1a	shatter(>20mm)	41.06	35.32	12.99	29.2
T3	T3-4119	CL3	shatter(>20mm)	35.05	31.72	19.74	15.9
T3	T3-4120	CL3	shatter(>20mm)	37.75	26.72	19.98	14.6
T3	T3-4121	CL3	shatter(>20mm)	22.76	18.88	11.2	6.2
T3	T3-413	CL1a	manuport	57.51	37.48	15.61	50
T3	T3-4131	CL3	flake	27.27	24.47	6	3.7
T3	T3-4132	CL3	flake	35.95	15.52	11.38	5.36
T3	T3-4137	CL3	shatter(>20mm)	30.16	15.17	5.31	3.2
T3	T3-4140	CL3	shatter(>20mm)	43.77	30.45	16.79	23.2
T3	T3-415	CL1a	shatter(>20mm)	28.7	18.26	5.76	3.2
T3	T3-4155	CL3	shatter(>20mm)	26.05	19.04	19.54	11.8
T3	T3-4156	CL3	shatter(>20mm)	30.14	22.58	14.11	7.3
T3	T3-4157	CL3	flake	24.88	29.03	14.7	7.9
T3	T3-4159	CL3	shatter(>20mm)	27.99	19.62	12.44	7.65
T3	T3-4168	CL3	manuport	26.88	15.25	9.34	3.8
T3	T3-417	CL1a	shatter(>20mm)	33.69	20.93	20.42	15.4
T3	T3-4170	CL3	shatter(>20mm)	31.39	19.55	9.52	4.8
T3	T3-4177	CL3	shatter(>20mm)	19.99	18.26	4.5	1.4
T3	T3-418	CL1a	flake	23.92	11.67	5.59	1.4
T3	T3-4181	CL3	shatter(>20mm)	48.65	29.17	17.76	44.4
T3	T3-4182	CL3	shatter(>20mm)	35.35	23.86	8.82	5.6
T3	T3-4188	CL3	flake	34.79	24.75	8.74	7.9
T3	T3-4189	CL3	shatter(>20mm)	44.87	29.58	16.98	42.44
T3	T3-419	CL1a	core	34.53	28.19	21.68	25.6
T3	T3-4192	CL3	shatter(>20mm)	32.88	19.07	9.22	4.4
T3	T3-4196	CL3	flake	31.98	9.87	15.78	4.9
T3	T3-4197	CL3	shatter(>20mm)	32.46	20.97	15.28	11.9
T3	T3-4199	CL3	shatter(>20mm)	20.1	23.98	13.71	8.5
T3	T3-42	CL1a	shatter(>20mm)	34.36	25.14	16.74	18.5
T3	T3-4200	CL3	shatter(>20mm)	22.67	14.87	7.36	2.3
T3	T3-4202	CL3	shatter(>20mm)	44.63	25.17	22.62	20.4
T3	T3-4203	CL3	shatter(>20mm)	24.87	24.07	12.61	5.5
T3	T3-4205	CL3	shatter(>20mm)	27.98	16.45	10.64	4.1
T3	T3-4206	CL3	shatter(>20mm)	26.8	18.25	11.17	4.7
T3	T3-4207	CL3	shatter(>20mm)	38.17	28.93	11.3	16
T3	T3-4208	CL3	shatter(>20mm)	31.24	23.14	12.19	9.13
T3	T3-4209	CL3	flake	45.39	33.5	16.59	30.2
T3	T3-421	CL1a	shatter(>20mm)	26.51	18.61	11.64	5.8
T3	T3-4210	CL3	shatter(>20mm)	24.21	20.68	7.37	3.8
T3	T3-4211	CL3	shatter(>20mm)	30.95	20.08	11.57	9.2
T3	T3-4212	CL3	shatter(>20mm)	28.37	25.15	14.71	14.05
T3	T3-4215	CL3	shatter(>20mm)	37.89	27.1	14.73	10.1
T3	T3-4219	CL3	shatter(>20mm)	66.83	36.89	21.09	75.8
T3	T3-422	CL1a	shatter(>20mm)	20.88	19.69	9.25	2.4
T3	T3-4220	CL3	shatter(>20mm)	33.25	28.09	22.24	34.95
T3	T3-4222	CL3	flake	38.05	29.34	15.75	11.3
T3	T3-4223	CL3	flake	37.35	22.92	5.33	5
T3	T3-4225	CL3	shatter(>20mm)	36.46	33.67	12.31	18.1
T3	T3-4226	CL3	shatter(>20mm)	24.96	24.03	5.45	5.3
T3	T3-4227	CL3	manuport	57.76	28.49	25.49	41.7
T3	T3-4228	CL3	core	50.84	44.65	41.03	135.5
T3	T3-4229	CL3	shatter(>20mm)	96.32	71.37	36.64	253.2
T3	T3-423	CL1a	shatter(>20mm)	37.19	29.2	12.88	15.9
T3	T3-4230	CL3	core	57.59	39.08	34.37	75.7
T3	T3-4231	CL3	shatter(>20mm)	46.75	39.57	34.25	85
T3	T3-4238	CL3	flake	27.53	21.68	9.57	5
T3	T3-4239	CL3	shatter(>20mm)	30.74	12.84	10.96	4.2
T3	T3-4243	CL3	shatter(>20mm)	27.77	15.97	12.86	6.4
T3	T3-4245	CL3	shatter(>20mm)	45.47	37.75	17.34	43.5
T3	T3-4246	CL3	shatter(>20mm)	22.27	19.73	18.9	15.4
T3	T3-4247	CL3	shatter(>20mm)	23.24	18.5	9.24	2.6
T3	T3-4248	CL3	flake	25.9	16.92	6.08	1.9
T3	T3-4249	CL3	shatter(>20mm)	53.43	46.51	23.45	81
T3	T3-425	CL1a	shatter(>20mm)	20.79	15.89	10.04	3.6
T3	T3-4250	CL3	flake	52.38	41	20.02	43.1
T3	T3-4251	CL3	shatter(>20mm)	41.14	24.38	11.29	9.8
T3	T3-4252	CL3	shatter(>20mm)	82.27	45.28	23.33	141.46
T3	T3-4254	CL3	flake	22.37	18.57	6.31	2.5
T3	T3-4255	CL3	core	39.92	43.22	39.9	141.1
T3	T3-4256	CL3	core	36.72	9.28	21.25	10.2
T3	T3-4257	CL3	shatter(>20mm)	22.36	14.2	13.11	3.6
T3	T3-4258	CL3	shatter(>20mm)	23.3	21.23	11.36	5.4
T3	T3-4259	CL3	shatter(>20mm)	31.75	18.32	9.39	5.4
T3	T3-4261	CL3	shatter(>20mm)	53.29	27.89	24.16	27.3
T3	T3-4262	CL3	shatter(>20mm)	21.47	20.92	10.9	4.62
T3	T3-4264	CL3	shatter(>20mm)	24.47	11.21	7.02	1.2
T3	T3-4266	CL3	shatter(>20mm)	20.28	12.64	12.78	4.1
T3	T3-427	CL1a	shatter(>20mm)	25.03	14.03	11.08	5.5
T3	T3-4272	CL3	shatter(>20mm)	27.36	24.59	10.36	5.4
T3	T3-4276	CL3	shatter(>20mm)	31.05	30.45	13.29	13.7
T3	T3-4277	CL3	shatter(>20mm)	37.06	25.76	14.37	14.9
T3	T3-428	CL1a	shatter(>20mm)	44.64	39.56	14.11	31
T3	T3-43	CL1a	shatter(>20mm)	20.66	8.7	7.25	1.4
T3	T3-430	CL1a	shatter(>20mm)	20.93	16.3	10.92	5.4
T3	T3-432	CL1a	shatter(>20mm)	31.68	19.65	9.46	7.1
T3	T3-4322	CL3	shatter(>20mm)	25.92	17.59	7.91	3.23
T3	T3-4323	CL3	manuport	28.41	23.48	10.96	7.6
T3	T3-4324	CL3	shatter(>20mm)	30.76	27.94	9.33	11.53
T3	T3-4325	CL3	shatter(>20mm)	20.17	18.87	8.68	2.1
T3	T3-4326	CL3	flake	24.2	23.01	6.15	3.8
T3	T3-433	CL1a	shatter(>20mm)	22.18	16.18	11.94	4.2
T3	T3-4331	CL3	shatter(>20mm)	89.53	51.15	19.01	124.3
T3	T3-4332	CL3	shatter(>20mm)	38.03	28.27	18.75	18.7
T3	T3-4334	CL3	shatter(>20mm)	54.62	27.7	20.25	23.9
T3	T3-4339	CL3	shatter(>20mm)	29.91	24.28	11.46	11.1
T3	T3-434	CL1a	manuport	44.95	42.81	21.7	58.2
T3	T3-4340	CL3	flake	33.86	22.63	11.79	11.8
T3	T3-4349	CL3	shatter(>20mm)	25.68	11.82	11.82	4.41
T3	T3-435	CL1a	shatter(>20mm)	42.76	24.77	12.03	12.1
T3	T3-4350	CL3	shatter(>20mm)	26.27	21.58	11.91	5.2
T3	T3-4351	CL3	shatter(>20mm)	32.18	18.75	11.64	4.2
T3	T3-4358	CL3	shatter(>20mm)	37	24.77	16.51	17.4
T3	T3-4359	CL3	shatter(>20mm)	36.07	11.98	9.87	3.2
T3	T3-436	CL1a	shatter(>20mm)	23.9	12.22	7.81	3.1
T3	T3-4360	CL3	shatter(>20mm)	27.92	15.88	9.45	5.25
T3	T3-4361	CL3	shatter(>20mm)	46.36	11.39	9.88	4.7
T3	T3-4362	CL3	shatter(>20mm)	68.52	34.5	22.26	80.8
T3	T3-4363	CL3	manuport	71.92	57.61	52.92	352.4
T3	T3-437	CL1a	flake	23.08	10.74	5.95	2
T3	T3-4371	CL3	shatter(>20mm)	23.22	12.34	11.01	3.6
T3	T3-4372	CL3	flake	45.31	35.3	19.7	31.7
T3	T3-4373	CL3	flake	37.22	27.56	9.41	9.8
T3	T3-4374	CL3	shatter(>20mm)	64.99	45.59	21.21	84.9
T3	T3-4375	CL3	core	23.18	15.78	15.38	5.1
T3	T3-4378	CL3	flake	23.06	24.16	8.32	4.1
T3	T3-4379	CL3	shatter(>20mm)	27.58	23.17	10.44	7.1
T3	T3-438	CL1a	shatter(>20mm)	25.02	20.5	10.82	7
T3	T3-4380	CL3	flake	45.96	28.84	14.16	23.19
T3	T3-4381	CL3	core	60.07	86.52	32.12	256.3
T3	T3-4382	CL3	flake	38.37	22.13	13.65	8.7
T3	T3-4383	CL3	core	29.78	37.36	24.86	32.8
T3	T3-4384	CL3	shatter(>20mm)	57.79	23.06	13.82	15.4
T3	T3-4385	CL3	manuport	58.17	31.85	23.75	96.7
T3	T3-4386	CL3	shatter(>20mm)	43.73	36.77	27.95	51.4
T3	T3-4388	CL3	shatter(>20mm)	33.75	24.07	16.25	13.1
T3	T3-439	CL1a	shatter(>20mm)	26.02	16.05	8.19	3
T3	T3-4390	CL3	flake	28.56	15.31	7.58	4.5
T3	T3-4392	CL3	core	41	24.47	46.24	61.9
T3	T3-4393	CL3	shatter(>20mm)	26.19	16.57	7.69	3.8
T3	T3-4394	CL3	shatter(>20mm)	39.13	25.7	19.5	20.5
T3	T3-4396	CL3	shatter(>20mm)	31.16	13.67	10.82	3.4
T3	T3-4397	CL3	core	57.99	57.12	32.45	120.1
T3	T3-4398	CL3	shatter(>20mm)	59.34	32	21.97	54
T3	T3-4399	CL3	shatter(>20mm)	35.98	28.86	9.99	12.8
T3	T3-44	CL1a	shatter(>20mm)	25.08	21.53	11.38	7.6
T3	T3-440	CL1a	flake	21.61	10.76	6.52	1.2
T3	T3-4401	CL3	shatter(>20mm)	72.95	48.83	17.29	90.9
T3	T3-4402	CL3	shatter(>20mm)	23.1	24.3	11.93	8.9
T3	T3-4403	CL3	shatter(>20mm)	27.49	22.43	10.61	4.6
T3	T3-4404	CL3	flake	32.95	25.15	7.8	5.3
T3	T3-4405	CL3	flake	39.67	28.01	10.09	12.39
T3	T3-4406	CL3	shatter(>20mm)	61.68	53.29	27.38	123.4
T3	T3-4407	CL3	shatter(>20mm)	50.82	44.65	16.18	53.2
T3	T3-4408	CL3	flake	35.16	21.68	10.69	5.6
T3	T3-4409	CL3	core	56.4	30.43	33.03	73.5
T3	T3-441	CL1a	shatter(>20mm)	21.29	20.79	13.23	8.1
T3	T3-4410	CL3	shatter(>20mm)	43.9	27.23	14.35	14
T3	T3-4411	CL3	shatter(>20mm)	44.8	38.41	30.67	56.6
T3	T3-4412	CL3	shatter(>20mm)	53.99	32.74	19.38	39.9
T3	T3-4413	CL3	manuport	75.95	79.97	48.99	350.6
T3	T3-4414	CL3	flake	22.24	17.6	3.66	1.7
T3	T3-4416	CL3	flake	29.18	19.16	10.36	3.19
T3	T3-4417	CL3	flake	23.66	25.1	8.04	3.5
T3	T3-4419	CL3	shatter(>20mm)	87.62	75.79	57.96	53.98
T3	T3-4420	CL3	shatter(>20mm)	36.62	22.28	15.16	11.7
T3	T3-4421	CL3	flake	28.47	27.36	6.03	4.5
T3	T3-4427	CL3	shatter(>20mm)	44.79	42.23	27.37	70.7
T3	T3-4430	CL3	shatter(>20mm)	68.67	44.23	22.98	80.6
T3	T3-4431	CL3	shatter(>20mm)	16.77	14.23	16.84	7.5
T3	T3-4432	CL3	flake	35.71	20.88	12.01	5.9
T3	T3-4433	CL3	shatter(>20mm)	29.84	22.08	9.14	5
T3	T3-4434	CL3	core	60.69	68.07	28.1	155.1
T3	T3-4435	CL3	flake	46.97	38.74	15.62	32.2
T3	T3-4436	CL3	flake	26.76	22.08	8.05	4.6
T3	T3-4438	CL3	shatter(>20mm)	52.96	31.17	26.82	41.5
T3	T3-4459	CL3	shatter(>20mm)	32.81	20.74	8.98	7.1
T3	T3-446	CL1a	shatter(>20mm)	23.98	18.47	11.17	4.1
T3	T3-4461	CL3	flake	37.36	26.01	12.01	9.7
T3	T3-4462	CL3	flake	28.28	16.66	7.61	2.8
T3	T3-4467	CL3	flake	27.22	23.41	8.49	4.3
T3	T3-4471	CL3	core	26.91	56.8	24.84	48.4
T3	T3-4473	CL3	manuport	33.05	22.68	12.83	12.9
T3	T3-4475	CL3	core	49.16	21.62	36.88	42
T3	T3-4490	CL3	shatter(>20mm)	86.37	57.73	26.46	194.9
T3	T3-4509	CL3	shatter(>20mm)	25.96	21.15	15.44	9.9
T3	T3-451	CL1a	shatter(>20mm)	62.55	36.55	18.68	53.9
T3	T3-4510	CL3	shatter(>20mm)	26.66	18.95	15.38	5.5
T3	T3-4512	CL3	shatter(>20mm)	26.99	14.15	9.45	3.7
T3	T3-4518	CL3	shatter(>20mm)	29.17	19.39	13.55	9
T3	T3-4520	CL3	core	60.89	33.82	34.32	89
T3	T3-4521	CL3	shatter(>20mm)	28.35	16.77	13.63	6.9
T3	T3-453	CL1a	shatter(>20mm)	21.09	7.92	4.88	1
T3	T3-4536	CL3	shatter(>20mm)	23.58	15.37	7.25	2.9
T3	T3-454	CL1a	manuport	119.95	85.9	73.11	1039.4
T3	T3-4544	CL3	shatter(>20mm)	27.03	24.23	8.99	5.7
T3	T3-4546	CL3	shatter(>20mm)	20.21	14.78	10.23	3.6
T3	T3-4549	CL3	shatter(>20mm)	23.22	15.23	13.29	5.4
T3	T3-455	CL1a	shatter(>20mm)	32.78	26.7	12.05	11.8
T3	T3-4550	CL3	shatter(>20mm)	35.59	19.78	9.18	5.3
T3	T3-456	CL1a	manuport	41.96	38.12	19.16	44.7
T3	T3-4567	CL3	flake	26.88	21.2	7.02	4.9
T3	T3-4568	CL3	shatter(>20mm)	41.94	17.73	12.84	11.9
T3	T3-4572	CL3	core	32.44	21.32	31.68	19
T3	T3-4573	CL3	shatter(>20mm)	30.28	15.8	11.97	6.7
T3	T3-4574	CL3	shatter(>20mm)	35.33	24.93	19.36	20.6
T3	T3-4576	CL3	shatter(>20mm)	25.06	19.63	10.83	5.2
T3	T3-4577	CL3	shatter(>20mm)	31.95	25.82	19.71	13.2
T3	T3-458	CL1a	manuport	71.9	63.68	47.51	297.9
T3	T3-4584	CL3	shatter(>20mm)	51.12	27.41	22.5	35.8
T3	T3-459	CL1a	shatter(>20mm)	42.31	40.72	16.01	38.5
T3	T3-46	CL1a	shatter(>20mm)	35.04	28.43	25.07	24.2
T3	T3-460	CL1a	shatter(>20mm)	36.48	23.82	23.48	23
T3	T3-461	CL1a	shatter(>20mm)	30.14	26	11.08	12.9
T3	T3-462	CL1a	shatter(>20mm)	20.92	15.43	12.96	4.1
T3	T3-4622	CL3	core	30.78	64.77	64.03	157.5
T3	T3-4623	CL3	shatter(>20mm)	36.19	23.85	19.18	17.6
T3	T3-4626	CL3	shatter(>20mm)	25	17.92	7.25	2.7
T3	T3-4627	CL3	core	40.31	49.6	31.31	110.6
T3	T3-4628	CL3	shatter(>20mm)	45.38	40.79	25.22	57.4
T3	T3-463	CL1a	shatter(>20mm)	47.09	19.61	15	17
T3	T3-4631	CL3	shatter(>20mm)	25.91	19.72	7.54	3.2
T3	T3-4632	CL3	flake	28.58	21.78	4.01	2.2
T3	T3-4633	CL3	shatter(>20mm)	42.91	24.84	11.1	12.1
T3	T3-4635	CL3	shatter(>20mm)	31.94	28.06	9.63	9.1
T3	T3-4636	CL3	flake	45.78	29.36	8.31	10.8
T3	T3-4637	CL3	shatter(>20mm)	26.1	17.63	5.49	2.7
T3	T3-4640	CL3	shatter(>20mm)	31.8	18.11	16.59	7.8
T3	T3-4641	CL3	flake	36.45	32.04	12.83	12.3
T3	T3-4642	CL3	shatter(>20mm)	69.12	32.92	22.64	92.1
T3	T3-467	CL1a	shatter(>20mm)	21.15	15.64	8.28	2.8
T3	T3-468	CL1a	shatter(>20mm)	28.24	22.2	10.72	9
T3	T3-4681	CL3	flake	37.78	36.8	7.8	10.3
T3	T3-4682	CL3	manuport	27.15	24.79	17.26	14.1
T3	T3-4683	CL3	shatter(>20mm)	39.86	26.41	27.51	24
T3	T3-4689	CL3	shatter(>20mm)	21.38	16.35	4.87	1.8
T3	T3-469	CL1a	shatter(>20mm)	33.22	32.02	12.66	15.7
T3	T3-4690	CL3	shatter(>20mm)	34.01	15.76	12.23	7.2
T3	T3-4691	CL3	shatter(>20mm)	30.04	21.17	11.16	7.5
T3	T3-4692	CL3	shatter(>20mm)	25.16	13.23	10.05	4.5
T3	T3-4693	CL3	shatter(>20mm)	63.83	48.34	53.52	229.3
T3	T3-4694	CL3	flake	22.29	17.7	3.61	1.4
T3	T3-4695	CL3	shatter(>20mm)	31.93	29.9	19.52	27.3
T3	T3-4696	CL3	core	28.2	23.41	10.85	73
T3	T3-470	CL1a	shatter(>20mm)	37	17.31	13.76	10.4
T3	T3-4700	CL3	shatter(>20mm)	25.56	18.18	11.37	6.3
T3	T3-4703	CL3	shatter(>20mm)	37.15	26.99	7.71	6.6
T3	T3-4704	CL3	flake	48.73	26.72	12.62	14.9
T3	T3-4705	CL3	manuport	65.9	65.93	50.85	267.3
T3	T3-471	CL1a	core	94.66	90.04	54.83	491.1
T3	T3-4711	CL3	flake	33.06	24.46	12.9	11
T3	T3-4712	CL3	shatter(>20mm)	42.6	28.02	16.34	16.2
T3	T3-4713	CL3	shatter(>20mm)	35.24	13.18	12.35	6.1
T3	T3-4714	CL3	flake	50.93	34.79	13.2	27.2
T3	T3-4715	CL3	shatter(>20mm)	32.51	24.28	17.62	12.3
T3	T3-4716	CL3	flake	22.01	16.41	7.19	2.9
T3	T3-4717	CL3	shatter(>20mm)	26.93	16.79	9.27	4.3
T3	T3-4718	CL3	shatter(>20mm)	27.64	19.57	16.35	9.6
T3	T3-472	CL1a	shatter(>20mm)	75.64	64.9	15.97	76.9
T3	T3-4720	CL3	shatter(>20mm)	29.28	24.61	23.42	27.3
T3	T3-4721	CL3	shatter(>20mm)	37.03	20.13	11.64	6.6
T3	T3-4722	CL3	flake	34.98	23.68	12.1	11.1
T3	T3-473	CL1a	shatter(>20mm)	27.97	15.5	14.96	6.9
T3	T3-474	CL1a	flake	24.58	17.13	8.8	3
T3	T3-4744	CL3	flake	39.66	17.95	11.27	9.4
T3	T3-4745	CL3	flake	32.33	24.57	8.29	6.5
T3	T3-4747	CL3	shatter(>20mm)	59.35	19.05	17.76	20.1
T3	T3-4753	CL3	flake	29.78	14.98	6.56	2
T3	T3-476	CL1a	manuport	50.03	34.3	14.8	38.2
T3	T3-4761	CL3	core	27.79	17.8	11.48	5.5
T3	T3-4762	CL3	core	68.13	40.41	55.2	190.7
T3	T3-4763	CL3	shatter(>20mm)	26.67	20.2	6.96	3.1
T3	T3-4764	CL3	shatter(>20mm)	28.92	19.57	13.71	5.58
T3	T3-4765	CL3	flake	26.81	15.76	5.17	2.1
T3	T3-4766	CL3	shatter(>20mm)	26.18	15.64	10.37	4.3
T3	T3-4769	CL3	shatter(>20mm)	35.24	24.08	16.78	17.2
T3	T3-477	CL1a	flake	29.84	12.47	6.95	3.2
T3	T3-4770	CL3	shatter(>20mm)	26.73	19.26	14.01	9.6
T3	T3-4771	CL3	flake	36.92	24.38	9.36	9.7
T3	T3-478	CL1a	flake	37.28	18.03	11.6	8.6
T3	T3-48	CL1a	manuport	45.58	29.28	28.97	47.8
T3	T3-480	CL1a	flake	24.42	23.22	5.54	3.5
T3	T3-4802	CL3	flake	32.35	20.28	6.61	4.1
T3	T3-4809	CL3	shatter(>20mm)	25.34	20.96	10.46	6.7
T3	T3-481	CL1a	core	26.36	19.99	10.69	7.1
T3	T3-4813	CL3	shatter(>20mm)	26.24	23.3	19.91	8.7
T3	T3-4814	CL3	shatter(>20mm)	28.41	17.3	5.65	3.1
T3	T3-4815	CL3	shatter(>20mm)	40.56	32.13	19.79	51.1
T3	T3-4816	CL3	flake	30.54	29.14	7.96	9.5
T3	T3-4817	CL3	core	27.19	24.4	26.25	22.4
T3	T3-4818	CL3	flake	42.26	41.81	9.6	18.6
T3	T3-4819	CL3	shatter(>20mm)	76.47	52.59	41.5	179.1
T3	T3-482	CL1a	manuport	47.88	37.43	27.77	72
T3	T3-483	CL1a	shatter(>20mm)	51.83	21.13	18.07	28.4
T3	T3-4841	CL3	flake	31.18	11.94	8.83	3.1
T3	T3-4843	CL3	flake	27.68	17.88	11.94	9.2
T3	T3-4845	CL3	flake	69.14	44.07	19.47	45.5
T3	T3-4846	CL3	flake	44.07	39.73	10.56	16.9
T3	T3-4847	CL3	shatter(>20mm)	29.33	18.23	10.44	4.9
T3	T3-4848	CL3	flake	29.08	27.71	10.73	5.6
T3	T3-4849	CL3	core	26.29	42.86	40.57	53.4
T3	T3-4850	CL3	shatter(>20mm)	43.04	12.08	13.91	8.5
T3	T3-4852	CL3	shatter(>20mm)	39.3	36.22	23.24	42.3
T3	T3-486	CL1a	shatter(>20mm)	21.21	20.05	14.63	8.6
T3	T3-4862	CL3	shatter(>20mm)	29.21	22.97	7.8	4.2
T3	T3-4864	CL3	shatter(>20mm)	45.74	31.75	9.72	10.9
T3	T3-4865	CL3	flake	27.28	19.98	9.31	3.7
T3	T3-487	CL1a	shatter(>20mm)	21.88	15.93	9.77	4.5
T3	T3-488	CL1a	core	26.64	32.59	23.59	28.6
T3	T3-490	CL1a	core	51.96	25.52	27.58	60.2
T3	T3-4900	CL3	shatter(>20mm)	27.12	25.26	9.9	9.6
T3	T3-4901	CL3	shatter(>20mm)	28.54	23.38	13.52	7
T3	T3-4903	CL3	shatter(>20mm)	40.28	36.25	28.03	62.8
T3	T3-4906	CL3	shatter(>20mm)	80.6	61.92	54.83	30.69
T3	T3-4907	CL3	shatter(>20mm)	85.97	66.56	29.33	125.4
T3	T3-4909	CL3	shatter(>20mm)	29.6	23.04	16.04	6.6
T3	T3-491	CL1a	shatter(>20mm)	29.5	11.03	9.98	3.3
T3	T3-4910	CL3	shatter(>20mm)	27.37	16.88	13.68	5.1
T3	T3-4911	CL3	shatter(>20mm)	56.43	28.52	21.19	29.7
T3	T3-4913	CL3	shatter(>20mm)	28.86	16.84	13.03	9.8
T3	T3-4914	CL3	shatter(>20mm)	28.54	13.64	7.09	2.8
T3	T3-4916	CL3	shatter(>20mm)	54.73	52.89	22.85	73.3
T3	T3-4917	CL3	shatter(>20mm)	71.93	31.47	11.87	25.8
T3	T3-492	CL1a	manuport	76.31	58.01	38.83	198.8
T3	T3-4929	CL3	shatter(>20mm)	32.65	20.38	12.9	8.8
T3	T3-493	CL1a	core	62.29	53.75	30.29	137.9
T3	T3-4930	CL3	flake	25.72	24.95	10.89	4.6
T3	T3-4931	CL3	shatter(>20mm)	63.87	30.57	21.72	40.8
T3	T3-4935	CL3	shatter(>20mm)	33.68	22.6	9.3	6.8
T3	T3-4937	CL3	shatter(>20mm)	37.71	26.54	11.52	9.9
T3	T3-4938	CL3	shatter(>20mm)	24.64	23.35	17.47	11.4
T3	T3-4939	CL3	shatter(>20mm)	27.45	24.92	13.04	10.7
T3	T3-494	CL1a	shatter(>20mm)	45.88	47.34	30.62	111.2
T3	T3-4940	CL3	shatter(>20mm)	38.61	31.73	6.97	12.3
T3	T3-4943	CL3	shatter(>20mm)	23.07	18.72	11.25	4.3
T3	T3-4948	CL3	shatter(>20mm)	39.33	39.23	14.76	19.7
T3	T3-495	CL1a	shatter(>20mm)	43.93	35.34	22.09	38.5
T3	T3-4950	CL3	core	54.04	39.94	37.1	107.8
T3	T3-4955	CL3	core	27.9	17.01	16.16	5.61
T3	T3-4957	CL3	shatter(>20mm)	32.71	29.05	14.4	18.2
T3	T3-4959	CL3	core	38.97	25.75	20.56	15.1
T3	T3-4961	CL3	shatter(>20mm)	37.82	25.26	18.16	19.9
T3	T3-4966	CL3	shatter(>20mm)	23.5	19.67	11.45	4.4
T3	T3-4972	CL3	shatter(>20mm)	32.66	27.58	11.47	7.8
T3	T3-4973	CL3	flake	34.24	19.63	10.43	6.3
T3	T3-4974	CL3	shatter(>20mm)	58.74	61.41	30.7	158.9
T3	T3-4976	CL3	flake	30.52	24.97	6.82	4.1
T3	T3-498	CL1a	shatter(>20mm)	52.32	21.7	25.64	41.2
T3	T3-4983	CL3	shatter(>20mm)	75.23	36.07	43.86	214.8
T3	T3-4984	CL3	shatter(>20mm)	22.58	21.6	17.39	9.7
T3	T3-4987	CL3	shatter(>20mm)	34.93	34.93	52.15	150.6
T3	T3-4988	CL3	shatter(>20mm)	35.64	26.26	22.74	30.5
T3	T3-4989	CL3	flake	34.69	20.54	6.39	5
T3	T3-499	CL1a	flake	20.68	11.08	4.64	1.2
T3	T3-4990	CL3	shatter(>20mm)	22.28	22.95	5.79	3.4
T3	T3-4991	CL3	shatter(>20mm)	36.81	23.67	6.78	7.5
T3	T3-4992	CL3	shatter(>20mm)	59.56	64.23	23.79	129.5
T3	T3-4996	CL3	shatter(>20mm)	34.32	20.31	7.53	6.2
T3	T3-4999	CL3	shatter(>20mm)	74.08	73.18	27.74	265.2
T3	T3-5	CL1a	manuport	49.47	32.52	18.79	41.5
T3	T3-50	CL1a	manuport	49.73	26.72	25.89	43.2
T3	T3-500	CL1a	shatter(>20mm)	38.7	37.58	27.78	41.4
T3	T3-5007	CL3	shatter(>20mm)	61.35	46.34	20.27	98.1
T3	T3-5008	CL3	flake	23.79	21.1	4.63	3.3
T3	T3-5009	CL3	flake	36.27	29.76	7.53	6
T3	T3-501	CL1a	shatter(>20mm)	30.91	19.99	15.58	12.5
T3	T3-5010	CL3	shatter(>20mm)	18.89	17.62	16.42	6.9
T3	T3-5011	CL3	shatter(>20mm)	26.65	12.98	11.23	4.6
T3	T3-5013	CL3	flake	26.71	12.6	4.66	1.5
T3	T3-5014	CL3	manuport	33.52	27.33	15.7	20.8
T3	T3-5015	CL3	core	16.06	52.66	27.29	24.1
T3	T3-5016	CL3	flake	42.09	15.87	8.38	6.8
T3	T3-5017	CL3	flake	25.59	22.41	6.7	3.3
T3	T3-5019	CL3	flake	45.37	38.9	10.7	18.5
T3	T3-5020	CL3	shatter(>20mm)	29.82	16.9	13.64	5.7
T3	T3-5021	CL3	shatter(>20mm)	31.75	21.12	7.73	4.8
T3	T3-5022	CL3	flake	24.52	14.29	6.88	1.9
T3	T3-5024	CL3	shatter(>20mm)	31.43	28.15	16.67	13.5
T3	T3-5026	CL3	shatter(>20mm)	26.11	21.06	9.57	5.1
T3	T3-5028	CL3	core	26.48	27.15	23.64	14.7
T3	T3-5029	CL3	manuport	35.39	20.83	14.34	12.9
T3	T3-503	CL1a	shatter(>20mm)	27.68	8.23	5.17	1.7
T3	T3-5032	CL3	shatter(>20mm)	27.45	24.36	7.67	6.3
T3	T3-5033	CL3	shatter(>20mm)	30.49	27.26	14.52	13.6
T3	T3-5034	CL3	shatter(>20mm)	20.96	16.04	12.05	4.6
T3	T3-5035	CL3	flake	24.86	17.89	7.98	5.1
T3	T3-5036	CL3	flake	25.02	19.5	9.42	4.7
T3	T3-5039	CL3	shatter(>20mm)	35.59	25.84	19.73	23.9
T3	T3-504	CL1a	shatter(>20mm)	22.55	8.16	3.09	0.4
T3	T3-5041	CL3	shatter(>20mm)	19.03	18.45	4.09	1.4
T3	T3-5042	CL3	shatter(>20mm)	22.58	17.46	10.68	3.6
T3	T3-5043	CL3	shatter(>20mm)	30.67	16.22	9.15	4
T3	T3-5044	CL3	flake	25.69	18.26	8.22	3.2
T3	T3-5045	CL3	shatter(>20mm)	23.6	22.03	9.31	6.2
T3	T3-5046	CL3	flake	34.69	20.34	10.44	8.9
T3	T3-5047	CL3	shatter(>20mm)	40.67	31.56	31.89	69.6
T3	T3-5048	CL3	shatter(>20mm)	66.53	51.89	39.38	155.4
T3	T3-5050	CL3	shatter(>20mm)	45.26	22.84	24.44	37.9
T3	T3-5053	CL3	shatter(>20mm)	22.65	21.29	16.62	6.3
T3	T3-5055	CL3	flake	25.89	22.58	8.87	5.1
T3	T3-5057	CL3	manuport	36.79	29.51	17.1	23.8
T3	T3-5058	CL3	shatter(>20mm)	37.54	24.19	15.27	12
T3	T3-506	CL1a	shatter(>20mm)	54.44	52.46	40.39	168.8
T3	T3-5060	CL3	shatter(>20mm)	43.05	23.1	13.15	14.5
T3	T3-5061	CL3	manuport	50.54	32.05	29.23	72.8
T3	T3-5063	CL3	shatter(>20mm)	46.41	31.52	17.07	23.3
T3	T3-5067	CL3	shatter(>20mm)	32.68	23.7	21.04	16.5
T3	T3-5069	CL3	flake	25.97	16.62	6.72	2.6
T3	T3-5070	CL3	shatter(>20mm)	31.6	17.84	18.91	15
T3	T3-5071	CL3	shatter(>20mm)	59.34	48.84	22.42	78.6
T3	T3-5072	CL3	shatter(>20mm)	56.15	41.78	30.84	69.1
T3	T3-5074	CL3	shatter(>20mm)	49.17	25.56	22.11	46.5
T3	T3-5075	CL3	shatter(>20mm)	49.1	37.66	22.63	57.1
T3	T3-5076	CL3	flake	33.83	21.97	10.46	8
T3	T3-5079	CL3	shatter(>20mm)	36.23	18.94	12.4	7.6
T3	T3-5081	CL3	shatter(>20mm)	88.3	35.28	23.79	162.5
T3	T3-5082	CL3	shatter(>20mm)	25.15	15.26	11.25	7
T3	T3-5083	CL3	flake	25.9	27.15	8.4	6
T3	T3-5084	CL3	shatter(>20mm)	29.43	19.57	12.76	7.2
T3	T3-5085	CL3	shatter(>20mm)	22.27	12.88	13.76	6.7
T3	T3-5087	CL3	shatter(>20mm)	54.78	32.31	16.57	39.2
T3	T3-5088	CL3	flake	27.85	26.12	9.91	6.8
T3	T3-5089	CL3	core	35.24	50.01	25.49	54.5
T3	T3-5090	CL3	flake	63.23	47.25	22.82	61.9
T3	T3-5091	CL3	shatter(>20mm)	29.25	19.99	10.5	4.9
T3	T3-51	CL1a	manuport	46.67	35.5	25.04	57.1
T3	T3-510	CL1a	manuport	53.68	33.59	26.28	75.4
T3	T3-5102	CL3	flake	34.57	23.96	13.15	12
T3	T3-5103	CL3	shatter(>20mm)	27.02	13.63	12.92	4.9
T3	T3-5104	CL3	core	45.03	24.33	15.95	21.8
T3	T3-5105	CL3	flake	27.5	25.78	8.6	3.3
T3	T3-5112	CL3	core	64.71	69.27	48.92	238.2
T3	T3-5114	CL3	shatter(>20mm)	27.75	27.09	12.04	10.3
T3	T3-5115	CL3	shatter(>20mm)	92.51	63.58	19.78	173.11
T3	T3-5116	CL3	shatter(>20mm)	31.81	15.17	9.64	5.5
T3	T3-5117	CL3	flake	26.92	23.84	6.98	5.2
T3	T3-5118	CL3	flake	38.19	24.31	14.46	18.5
T3	T3-5119	CL3	shatter(>20mm)	48.87	35.04	27.85	49.7
T3	T3-512	CL1a	manuport	51.62	42.46	30.35	91.4
T3	T3-5120	CL3	flake	36.69	27.21	4.64	4
T3	T3-5122	CL3	shatter(>20mm)	27.9	19.62	9.94	7.4
T3	T3-5124	CL3	shatter(>20mm)	38.59	33.09	19.91	20.2
T3	T3-5125	CL3	shatter(>20mm)	53.15	40.74	38.72	76.9
T3	T3-5126	CL3	core	32.36	20.9	13.1	7.9
T3	T3-5128	CL3	shatter(>20mm)	27.65	15.07	6.7	2.3
T3	T3-513	CL1a	shatter(>20mm)	21.91	20.69	14.39	10.8
T3	T3-5130	CL3	flake	24.91	19.04	6.41	2
T3	T3-5133	CL3	shatter(>20mm)	29.63	20.01	7.7	3.6
T3	T3-5134	CL3	shatter(>20mm)	61.71	53.98	46.5	252.49
T3	T3-5135	CL3	shatter(>20mm)	35.58	24.57	10.13	14
T3	T3-5137	CL3	shatter(>20mm)	49.87	40.86	27.62	90.7
T3	T3-5138	CL3	shatter(>20mm)	57.48	46.92	31.55	115.6
T3	T3-5139	CL3	flake	32.52	32.02	8.61	10.1
T3	T3-514	CL1a	shatter(>20mm)	24.97	16.24	10.96	5.9
T3	T3-5140	CL3	shatter(>20mm)	43.09	17.83	14.46	12.6
T3	T3-5141	CL3	core	23.47	33.24	35.79	38.9
T3	T3-5142	CL3	shatter(>20mm)	26.5	18.39	8.02	4.5
T3	T3-5143	CL3	shatter(>20mm)	49.34	24.37	15.56	30.7
T3	T3-5144	CL3	shatter(>20mm)	52.8	36	19.88	51.8
T3	T3-5145	CL3	shatter(>20mm)	69.06	35.21	35.34	152.67
T3	T3-5147	CL3	core	42.83	37.33	30.48	40.2
T3	T3-5149	CL3	core	63.01	24.57	44.2	71.1
T3	T3-515	CL1a	manuport	75.08	62.06	30.83	148.1
T3	T3-5151	CL3	shatter(>20mm)	30.38	28.87	24.65	26.1
T3	T3-5152	CL3	shatter(>20mm)	30.85	24.08	16.12	10
T3	T3-5153	CL3	flake	38.15	29.55	9.83	8.8
T3	T3-5158	CL3	shatter(>20mm)	25.16	19.91	17.66	11.3
T3	T3-5159	CL3	shatter(>20mm)	37.66	35.51	24.34	42.2
T3	T3-5160	CL3	core	45.48	84.16	34.64	229.3
T3	T3-5162	CL3	core	44.88	36.09	17.41	33.4
T3	T3-5163	CL3	shatter(>20mm)	27.93	23.44	17.59	11.8
T3	T3-5164	CL3	shatter(>20mm)	43.16	30.62	9.35	15.1
T3	T3-5165	CL3	shatter(>20mm)	38.23	28.16	18.15	20.3
T3	T3-517	CL1a	shatter(>20mm)	20.22	13.89	10.46	4
T3	T3-5171	CL3	shatter(>20mm)	30.63	20.64	7.87	4.5
T3	T3-5172	CL3	shatter(>20mm)	22.96	17.95	6.07	3.6
T3	T3-5173	CL3	core	49.68	29.94	26.4	52.5
T3	T3-5174	CL3	core	21.87	51.62	0	21.55
T3	T3-5175	CL3	shatter(>20mm)	38.52	33.46	12.73	25.3
T3	T3-5182	CL3	shatter(>20mm)	44.35	25.69	21.75	27
T3	T3-5183	CL3	shatter(>20mm)	27.13	21.29	15.71	9.3
T3	T3-5184	CL3	shatter(>20mm)	83.99	34.21	23.55	89.1
T3	T3-5186	CL3	shatter(>20mm)	27.03	27.53	23.29	25.5
T3	T3-5190	CL3	flake	29.27	19.42	7.81	3
T3	T3-5197	CL3	manuport	25.56	17.3	13.35	8.4
T3	T3-520	CL1a	shatter(>20mm)	37.68	28.24	21.92	30.3
T3	T3-5202	CL3	shatter(>20mm)	42.95	48.73	25.3	55.6
T3	T3-5204	CL3	shatter(>20mm)	27.89	24.85	12.57	8.7
T3	T3-5207	CL3	flake	29.57	22.33	9.22	5.1
T3	T3-5209	CL3	shatter(>20mm)	69.9	43.2	22.22	89.6
T3	T3-521	CL1a	shatter(>20mm)	66.96	32.48	32.07	56.9
T3	T3-5210	CL3	flake	29.33	24.29	6.91	4.6
T3	T3-5212	CL3	shatter(>20mm)	29.18	19.09	15.26	8.1
T3	T3-522	CL1a	shatter(>20mm)	20.3	12.11	9.75	2.3
T3	T3-5223	CL3	flake	27.92	22.59	9.88	7.8
T3	T3-5224	CL3	shatter(>20mm)	24.72	20.61	12.08	6.8
T3	T3-523	CL1a	shatter(>20mm)	23.74	14.43	12.16	6
T3	T3-5237	CL3	core	45.25	30.48	30.03	40.8
T3	T3-5238	CL3	shatter(>20mm)	41.17	38.88	22.22	47.3
T3	T3-5239	CL3	shatter(>20mm)	54.83	47.06	20.19	64.9
T3	T3-524	CL1a	shatter(>20mm)	25.01	24.33	14.27	10.1
T3	T3-5243	CL3	flake	32.12	17.45	6.36	3.2
T3	T3-5244	CL3	shatter(>20mm)	38.45	20.2	10.53	10.7
T3	T3-5245	CL3	flake	22.24	16.51	5.64	1.7
T3	T3-5246	CL3	shatter(>20mm)	26.52	14.8	14.32	5.9
T3	T3-5247	CL3	flake	23.82	16.3	5.05	1.4
T3	T3-5248	CL3	shatter(>20mm)	59.85	40.54	32.92	119.9
T3	T3-5250	CL3	shatter(>20mm)	52.59	45.96	30.48	77.1
T3	T3-5252	CL3	flake	29.52	35.75	11.47	12.2
T3	T3-5253	CL3	shatter(>20mm)	24.19	19.39	12.58	6.4
T3	T3-5254	CL3	flake	33.05	30.49	7.63	9.6
T3	T3-5257	CL3	flake	26.8	24.62	3.62	2.6
T3	T3-5260	CL3	flake	51.6	42.65	17.33	49.3
T3	T3-5261	CL3	flake	28.6	17.78	4.33	2.3
T3	T3-5264	CL3	flake	43.77	32.55	10.79	15.4
T3	T3-5266	CL3	core	23.52	15.98	20.79	14.7
T3	T3-5269	CL3	shatter(>20mm)	30.69	10.53	9.51	3.8
T3	T3-5272	CL3	flake	35.1	26.8	12.77	10.2
T3	T3-5273	CL3	shatter(>20mm)	81.3	57.65	18.89	109.62
T3	T3-5274	CL3	shatter(>20mm)	32.15	19.09	13.12	7.3
T3	T3-5275	CL3	shatter(>20mm)	36.1	20.96	12.36	9.1
T3	T3-5276	CL3	shatter(>20mm)	21.17	16.12	5.21	1.9
T3	T3-5277	CL3	shatter(>20mm)	27.64	14.71	10.4	3.9
T3	T3-5278	CL3	flake	47.49	36.76	11.15	14.6
T3	T3-5279	CL3	shatter(>20mm)	33.13	17.76	12.8	5.7
T3	T3-5280	CL3	shatter(>20mm)	37.04	21.62	8.76	8
T3	T3-5289	CL3	flake	28.74	21.33	6.03	2.5
T3	T3-5291	CL3	shatter(>20mm)	54.86	20.61	16.3	20.6
T3	T3-5292	CL3	shatter(>20mm)	49.81	29.8	27.58	48.27
T3	T3-5293	CL3	flake	25.16	21.51	8.75	4.1
T3	T3-5294	CL3	shatter(>20mm)	35.73	30.73	26.46	51.1
T3	T3-5296	CL3	flake	26.33	11.69	5.49	2.6
T3	T3-5297	CL3	core	71.92	50.57	23.37	141.9
T3	T3-53	CL1a	shatter(>20mm)	24.4	19.4	5.69	3
T3	T3-530	CL1a	flake	27.07	17.78	9.81	6
T3	T3-531	CL1a	shatter(>20mm)	42.7	30.77	22.55	42.3
T3	T3-5310	CL3	core	27.51	33.28	19.04	16
T3	T3-5313	CL3	shatter(>20mm)	33.37	28.13	18.66	15.4
T3	T3-5314	CL3	shatter(>20mm)	27.76	25.37	16.1	11.8
T3	T3-5321	CL3	shatter(>20mm)	22.82	21.82	19.88	10.8
T3	T3-5329	CL3	shatter(>20mm)	26.77	12.24	9.78	1.6
T3	T3-533	CL1a	flake	19.48	11.52	6.23	1.5
T3	T3-5331	CL3	shatter(>20mm)	43.28	39.16	10.87	27.8
T3	T3-5332	CL3	flake	35.75	18.31	8.87	5.8
T3	T3-5336	CL3	shatter(>20mm)	21.98	11.86	7.88	1.7
T3	T3-534	CL1a	shatter(>20mm)	22.42	15.89	5.43	1.9
T3	T3-5341	CL3	shatter(>20mm)	30.47	25.18	9.22	7.7
T3	T3-5354	CL3	flake	23.19	10.99	5.4	1.2
T3	T3-536	CL1a	shatter(>20mm)	29.3	16.03	17.42	10
T3	T3-5361	CL3	shatter(>20mm)	37.29	20.89	9.18	6.2
T3	T3-5364	CL3	shatter(>20mm)	32.89	18.72	14.59	7.3
T3	T3-5371	CL3	shatter(>20mm)	28.52	21.83	10.08	4.3
T3	T3-5375	CL3	flake	39.9	22.62	8.19	8.76
T3	T3-538	CL1a	shatter(>20mm)	23.65	24.07	16.97	11.1
T3	T3-5383	CL3	manuport	43.47	35.22	24.89	48.89
T3	T3-5390	CL3	manuport	41.46	27.96	18.81	23.07
T3	T3-5394	CL3	shatter(>20mm)	24.03	14.23	14.36	5.2
T3	T3-5396	CL3	flake	35.95	27.51	10.16	9.4
T3	T3-5399	CL3	flake	57.24	21.43	7.73	9.9
T3	T3-54	CL1a	shatter(>20mm)	20.45	14.87	8.29	4.4
T3	T3-5403	CL3	shatter(>20mm)	38.55	28.95	8.04	9.3
T3	T3-5404	CL3	flake	23.77	19.53	11.2	4.8
T3	T3-5411	CL3	flake	28.51	21.06	8.14	5.2
T3	T3-5414	CL3	flake	43.36	18.08	6.68	5.8
T3	T3-5427	CL3	flake	35.71	21.72	9.24	6.6
T3	T3-5429	CL3	shatter(>20mm)	32.44	17.35	12.08	7.9
T3	T3-5434	CL3	core	27.24	18.05	6.73	2.9
T3	T3-5439	CL3	shatter(>20mm)	20.84	15.19	6.85	2.4
T3	T3-544	CL1a	shatter(>20mm)	48.5	37.91	29.15	76.5
T3	T3-5440	CL3	shatter(>20mm)	25.78	15.77	9.69	3.8
T3	T3-5441	CL3	shatter(>20mm)	26.25	18.88	8.46	3.7
T3	T3-5442	CL3	shatter(>20mm)	26.33	8.75	4.68	1.1
T3	T3-5447	CL3	shatter(>20mm)	23.47	23.01	15.33	6.4
T3	T3-5448	CL3	shatter(>20mm)	41.73	26.58	11.07	11.5
T3	T3-5470	CL3	shatter(>20mm)	25.82	10.82	7.67	2.2
T3	T3-5478	CL3	shatter(>20mm)	24.36	18.1	8.84	2.9
T3	T3-548	CL1a	shatter(>20mm)	20.99	19.17	16.75	12.1
T3	T3-5481	CL3	shatter(>20mm)	24.06	11.96	5.85	1.3
T3	T3-5482	CL3	shatter(>20mm)	29.27	17.24	10.63	5.3
T3	T3-5486	CL3	shatter(>20mm)	21.75	13.53	7.22	2.7
T3	T3-549	CL1a	shatter(>20mm)	23.56	8.06	5.75	1.2
T3	T3-5492	CL3	flake	24.12	20.06	4.01	2.3
T3	T3-5494	CL3	shatter(>20mm)	25.23	17.87	10.43	4
T3	T3-550	CL1a	shatter(>20mm)	32.98	20.51	7.88	7
T3	T3-551	CL1a	shatter(>20mm)	45.64	28.8	31.54	47.8
T3	T3-5512	CL3	core	46.15	42.01	47.92	106.9
T3	T3-5513	CL3	shatter(>20mm)	61.05	30.48	7.4	18.9
[truncated: 2,328 more rows]

## Sheet: Sheet2
Length	Width	Thickness	Weight
27.2	18.28	4.89	2.7
34.54	15.26	6.72	3.6
77.29	60.13	25.93	123.7
28.86	17.74	6.48	3.2
30.16	24.9	8.96	10.1
24.65	18.44	4.95	2
30.85	30.85	3.25	3
35.55	35.55	5.51	3.8
56.59	56.59	17.86	14.1
15.93	15.93	9.57	14.7
35.01	35.01	16.8	63
46.35	46.35	5.51	1.7
39.13	39.13	6.49	6.1
24.55	24.55	8.71	6.4
57.65	57.65	9.63	8.8
20.76	20.76	15.34	38.6
43.47	43.47	3.72	1.3
27.44	27.44	16	54.5
26.92	26.92	8.23	7.2
32.72	32.72	4.72	1.6
21.88	21.88	8.13	6.7
29.39	29.39	17.09	29.9
14.75	14.75	6.69	3
22.17	22.17	10.46	16.7
37.59	37.59	1.69	0.7
38.62	38.62	8.37	5.4
25.22	25.22	5.06	5.3
24.45	24.45	11.15	11.9
35.49	35.49	7.94	6.6
32.68	32.68	2.15	0.4
29.26	29.26	8	5.2
35.5	35.5	2.58	1
26.48	26.48	5.65	4.1
27.39	27.39	2.06	0.7
33.68	33.68	8.62	5.1
39.45	39.45	4.45	3.1
28.79	28.79	6.67	2.1
73.17	73.17	14.18	33.5
38.94	38.94	5.53	4
33.62	33.62	6.12	2.4
30.65	30.65	8.36	5.7
20.74	20.74	10.24	13.6
30.18	30.18	12.73	18.9
27.41	27.41	9.04	8.9
28.85	28.85	10.43	12.9
25.76	25.76	7.48	5.2
25.08	25.08	10.48	8.9
42.9	42.9	7.15	7.2
41.75	41.75	15.17	15.5
22.41	22.41	27.03	113.9
19.11	19.11	13.46	37
23.2	23.2	34.84	49.8
32.81	32.81	15.51	24.8
45.54	45.54	22.05	111.8
20.4	20.4	8.9	12.4
25.11	25.11	15.93	22.83
49.05	49.05	16.47	23.4
41.38	41.38	10.01	7.2
36.68	36.68	10.36	16.8
36.4	36.4	10.65	10.4
31.18	31.18	4.41	2.4
36.82	36.82	11.88	10.8
43.93	43.93	12.91	4.8
22.68	22.68	8.11	17.6
26.64	26.64	19.61	15.1
28.65	28.65	7.41	3.1
31.55	31.55	14.12	10.6
51.77	51.77	6.93	90
17.65	17.65	9.17	6.6
22.79	22.79	9.49	5.3
24.75	24.75	5.57	1.4
38.03	38.03	13.46	16.9
26.36	26.36	23.87	27.09
41.52	41.52	21.67	37.5
37.55	37.55	8.4	5.49
23.28	23.28	6.38	4.1
20.56	20.56	11.26	27.01
39.89	39.89	13.12	11.9
33.32	33.32	4.05	1.5
40.75	40.75	8.38	3.6
34.94	34.94	8.04	5
19.44	19.44	10.77	12.7
22.76	22.76	13.23	207.5
27.12	27.12	7.1	5.28
34.59	34.59	12.38	24.75
31.62	31.62	5.3	5.9
49.74	49.74	9.86	8.3
45.15	45.15	22.66	49.85
61.36	61.36	7.67	2.1
35.52	35.52	8.25	5.7
30.51	30.51	9.55	10.7
41.77	41.77	15.33	15.8
22.73	22.73	10.1	7
31.59	31.59	12.98	16.4
60.71	60.71	18.03	47.2
28.86	28.86	22.83	30.08
25.64	25.64	12.75	28.4
12.73	12.73	9.66	2.9
33.45	33.45	14.63	19.1
21	21	13.53	26.4
35.71	35.71	7.67	2.5
26.01	26.01	18.13	38.1
42.13	42.13	10.23	10.1
21.28	21.28	12.9	30.8
44.54	44.54	19.65	33
33.5	33.5	12.72	8.8
46.83	46.83	24.89	36.9
38.03	38.03	12.36	6.1
47.04	47.04	13.64	13
44.24	44.24	8.29	5.6
21.29	21.29	7.99	5.1
33.68	33.68	10.66	18.9
102.46	102.46	10.3	6.9
43.91	43.91	6.79	3.6
31.83	31.83	7.17	2.3
15.78	15.78	5.86	1.35
26.94	26.94	14.12	13.6
33.45	33.45	12.54	22.3
38.93	38.93	7.1	2.4
29.25	29.25	6.37	1.4
27.07	27.07	10.82	6.3
39.45	39.45	12.5	8.8
34.47	32	9.35	13.6
51.77	45.36	12.08	28.7
34.91	26.98	11.37	8.8
27.86	20.71	6.44	4.1
22.77	16.75	3.44	1.2
30.93	22.24	10.62	6.9
20.48	14.3	9.75	2.7
42.02	40.35	15.2	29.5
47.86	24.19	13.15	12
26.25	18.68	9.53	5.1
28.72	25.4	12.02	10.5
37.19	30.37	12.54	12.4
35.52	28.26	13.28	15
31.84	22.64	16.14	15.1
62.41	30.53	17.06	34.4
41.52	31.2	14.68	17.6
85.34	61.7	49.8	217.4
39.07	29.64	7.96	10.5
66.48	59.35	40.59	151.75
31.05	19.86	6.63	3.8
27.19	11.69	8.28	2.1
45.93	31.7	18.41	24.6
54.19	44.25	40.47	48.8
40.5	34.42	14.1	18.6
51.94	32.28	9.92	13.1
24.89	20.12	7.74	3.7
27.62	18.28	7.22	3.7
49.4	31.58	15.78	19.34
22.2	15.69	5.24	1.9
27.82	23.2	11.62	6.6
51.68	44.17	18	43.4
56.14	56.83	27.77	84.9
33.89	28.23	10.96	8.4
26.69	18.55	11.41	5.33
41.45	38.22	15.14	16.6
34.96	21.65	8.05	5.46
28.46	15.91	5.46	1.9
37.76	29.01	13.23	11.12
33.97	21.57	12.45	8.62
57.36	51.51	28.02	65.7
37.09	27.96	14.14	9.4
28.81	21.62	7.7	6.3
50.87	46.68	25.75	52.4
22.7	34.86	9.09	8.79
22.76	16.62	8.57	2.47
37.45	28.96	7.88	8.9
26.31	18.06	10.18	6.03
25.67	17.74	7.74	4
35.46	35.13	11.72	11.4
35.18	16.88	10.53	5.3
35.3	24.99	13.2	7.89
56.7	39.94	18.82	36.8
25.49	19.56	13.07	6.23
58.21	43.28	19.45	40.3
28.29	20.71	17.39	9.8
35.79	29.19	10.91	9.8
26.9	21.01	13.78	7.9
57.04	51.59	14.94	43.9
58.21	52.11	44.36	157.7
50.63	40.07	20.39	35.1
30.9	24.38	11.37	8.61
51.79	50.78	20.13	72.3
61.36	37.81	24.72	86.8
21.49	18.6	8.56	3.2
27.02	20.57	7.15	5.1
43.9	21.02	11.17	13.2
66.99	60.73	37.48	152.36
49.5	37.72	12.99	38.3
42.43	40.55	9.89	14.6
28.18	19.32	7.54	3.36
44.91	27.83	16.52	18.7
83.09	46.31	22.89	85.36
52.64	25.53	21.21	27.9
36.22	23.93	15.25	10.3
33.99	23.43	9.21	5.8
45.93	29.88	12.77	16.86
47.38	47.64	18.85	40.87
33.37	22.59	12.36	7.7
59.35	28.91	27.34	44.7
35.99	34.4	9.55	12.8
41.69	33.7	12.82	18.8
34.86	23.98	10	9.4
21.76	18.72	12.18	3.7
60.76	53.45	23.87	86.68
32.21	14.65	8.86	2.9
84.74	75.72	42.51	294.34
40.11	25.06	12.19	13.6
33.6	21.06	15.95	9.75
29.04	25.26	6.98	4.7
53.6	33.56	17.77	33.2
34.93	30.1	8.87	8.9
56.28	38.72	23.92	54.49
69.04	49.84	13.77	59.66
12.73	28.89	4.49	1.13
41.25	30.83	21.69	26.2
45.82	41.48	22.09	38.37
48.11	30.85	10.9	27.39
89.31	58.82	45.72	286.25
45.44	27.07	15.72	15.64
52.29	39.61	25.3	49
22.83	8.97	5.73	0.9
46.3	35.32	19.66	33.6
21.28	24.71	7.83	3.81
49.45	34.37	22.88	31.6
24.82	21.04	8.07	4
21.54	18.38	12.09	5.4
25.08	17.23	8	3.51
52.08	20.11	12.63	16.2
27.38	17.11	7.4	2.4
78.21	73.46	32.11	225.7
52.45	25.56	12.7	15.7
34.15	20.87	13.65	10.1
36.6	28.1	14.93	13.3
23.41	15.72	6.13	2.07
52.16	41.65	24.46	54.03
48.35	40.75	12.06	18.3
30.05	23.69	10.18	8.9
23.22	13.53	5.04	2.21
44.54	43.95	11.47	22.3
41.82	32.88	7.9	11.92
53.96	30.34	14.16	21.56
39.14	36.2	19.12	29.3
35.69	27.66	20.44	20.9
40.06	35.8	16.15	20.6
24.41	17.98	8.09	3.79
52.85	34.51	29.74	42.7
52.89	49.55	18.47	55.6
40.96	33.73	16.54	18.66
37.6	27.35	8.7	9.72
49.4	27.93	13.59	15.79
27.76	19.87	8.87	7.8
51.69	41.11	22.28	42.3
57.4	56.1	13.48	41.2
26.16	17.47	8.59	4.27
27.57	22.04	8.23	5.9
40.34	27.61	22.39	18.1
65.91	37.53	24.65	64.16
29.72	23.82	8.6	6.59
49.26	39.97	20.31	42.25
16.86	15.38	4.04	1.3
112	85.78	55.41	423.7
43.5	20.5	16.58	14.05
74.53	47.74	32.62	127.9
36.91	30.7	8.13	8.6
36.79	26.06	10.25	9.8
59.67	33.19	30.81	62.7
30	25.05	11.26	6.2
26.03	20.07	3.93	1.6
26.44	20.33	10.76	4
26.94	18.82	6.54	3.23
41.18	21.64	9.58	5.5
60.73	46.76	27.13	54.8
81.37	62.18	28.45	143.6
33.45	21.43	7.9	5.5
30.59	15.16	7.38	4
46.61	37.97	18	34.9
19.66	16.86	3.85	1.41
32.92	30.13	13.98	8.5
30.03	15.35	8.66	3.8
61.5	45.5	33.62	79.5
42.51	26.04	10.05	8.8
52.28	37.62	11.59	24.7
32.61	26.85	10.5	9.3
31.03	25.77	9.73	9.1
45.74	34.05	11.77	25.8
34.81	27.19	16.45	12.3
23.72	17.84	8.39	3.1
26	22.79	5.24	3.5
29.42	20.32	8.03	5.1
39.77	31.94	12.43	17.7
