# Supplementary material for: After the blades: The late MIS3 flake-based technology at Shuidonggou Locality 2, North China
Source: PLoS One. 2022 Oct 12;17(10):e0274777. doi: 10.1371/journal.pone.0274777 (PMC9555678; doi:10.1371/journal.pone.0274777)
Supplement: S2 Table — (XLSX) [file pone.0274777.s002.xlsx]

## Sheet: SDG2 raw material
Layer	Artifact category	Silicious limestone	Chert	Quartzite	sandstone	quartz	N/A
CL1a	Core	11	16	8	5	-	-
	Flake	13	20	20	2	-	1
	Tool	3	10	6	1	1	-
	Shatter	122	93	43	61	6	4
	Manuport	15	6	2	8	-	-
	Total	175	45	79	77	7	5
CL1b	Core	8	10	13	4	1	-
	Flake	25	22	211	50	1	29
	Tool	5	4	11	2	-	2
	Shatter	40	42	44	75	3	13
	Manuport	11	3	2	4	-	1
	Hammer	1	-	-	-	-	-
	Total	90	81	281	135	4	45
CL2	Core	8	20	15	3	-	-
	Flake	90	30	78	17	2	1
	Tool	12	23	12	--	1	1
	Shatter	63	53	32	41	1	2
	Manuport	19	1	5	6	-	1
	192	192	127	142	67	4	5
CL3	Core	104	75	39	16	2	3
	Flake	402	251	171	34	26	3
	Tool	85	72	34	1	3	3
	Shatter	517	336	123	130	19	14
	Manuport	84	16	37	46	1	9
	Hammer	2	1	3	3	-	-
	Total	1194	751	407	230	51	32
All layers	Core	131	121	75	28	3	3
	Flake	530	323	480	103	29	34
	Tool	105	109	63	4	5	6
	Shatter	742	524	242	307	29	33
	Manuport	140	26	46	64	1	11
	Hammer	3	1	3	3	-	-
	Total	1651	1104	909	509	67	87
